# Supplementary material for: 4-Benzene­sulfonamido­benzoic acid
Source: Acta Crystallogr Sect E Struct Rep Online. 2009 Nov 14;65(Pt 12):o3086. doi: 10.1107/S1600536809047291 (PMC2972151; doi:10.1107/S1600536809047291)
Supplement: Supplementary file 1 [file e-65-o3086-sup1.cif]

##############################################################################
###                                                                        ###
###        Electronic paper (Acta Crystallographica Section E)             ###
###                                                                        ###
##############################################################################
#                                                                            #
# This CIF contains the data in a paper accepted for publication in Acta     #
# Crystallographica Section E. It conforms to the requirements of Notes      #
# for Authors for Section E, and has been peer reviewed under the auspices   #
# of the IUCr Commission on Journals.                                        #
#                                                                            #
# Full details of the Crystallographic Information File format               #
# are given in the paper "The Crystallographic Information File (CIF):       #
# a New Standard Archive File for Crystallography" by S. R. Hall, F. H.      #
# Allen and I. D. Brown [Acta Cryst. (1991), A47, 655-685].                  #
#                                                                            #
# The current version of the core CIF dictionary is obtainable from          #
# ftp://ftp.iucr.org/pub/cif_core.dic. The current version number is 2.4.    #
#                                                                            #
# Software is freely available for graphical display of the structure(s) in  #
# this CIF.  For information consult the CIF home page http://www.iucr.org/  #
# cif/home.html                                                              #
#                                                                            #
# This file may be used for bona fide research purposes within the           #
# scientific community so long as proper attribution is given to the journal # 
# article from which it was obtained.                                        #
#                                                                            #
##############################################################################
                                             
data_I
_audit_creation_method     SHELXL
_chemical_name_systematic
;
4-Benzenesulfonamidobenzoic acid
;
_chemical_name_common     ?
_chemical_formula_moiety     'C13 H11 N O4 S'
_chemical_formula_sum     'C13 H11 N O4 S'
_chemical_formula_iupac     'C13 H11 N O4 S'
_chemical_formula_weight     277.30
_chemical_melting_point     ?
_symmetry_cell_setting     'monoclinic'
_symmetry_space_group_name_H-M     'P 21/c'
_symmetry_space_group_name_Hall     '-P 2ybc'
loop_
    _symmetry_equiv_pos_as_xyz
    'x, y, z'
    '-x, y+1/2, -z+1/2'
    '-x, -y, -z'
    'x, -y-1/2, z-1/2'
_cell_length_a     5.2050(3)
_cell_length_b     37.726(2)
_cell_length_c     7.3781(4)
_cell_angle_alpha     90.00
_cell_angle_beta     117.510(3)
_cell_angle_gamma     90.00
_cell_volume     1284.98(13)
_cell_formula_units_Z     4
_cell_measurement_reflns_used     5008
_cell_measurement_theta_min     3.02
_cell_measurement_theta_max     25
_cell_measurement_temperature     295(2)
_exptl_crystal_description     'block'
_exptl_crystal_colour     'colourless'
_exptl_crystal_size_max     0.26
_exptl_crystal_size_mid     0.21
_exptl_crystal_size_min     0.19
_exptl_crystal_density_diffrn     1.433
_exptl_crystal_density_meas     ?
_exptl_crystal_density_method     'not measured'
_exptl_crystal_F_000     576
_exptl_absorpt_coefficient_mu     0.261
_exptl_absorpt_correction_type     'multi-scan'
_exptl_absorpt_process_details     '(<i>SADABS</i>; Sheldrick, 1996)'
_exptl_absorpt_correction_T_min     0.9348
_exptl_absorpt_correction_T_max     0.9583
_diffrn_ambient_temperature     295(2)
_diffrn_radiation_type     MoK\a
_diffrn_radiation_wavelength     0.71073
_diffrn_radiation_source     'fine--focus sealed tube'
_diffrn_radiation_monochromator     'graphite'
_diffrn_measurement_device_type     'Bruker CCD'
_diffrn_measurement_method     '\f and \w'
_diffrn_detector_area_resol_mean     ?
_diffrn_reflns_number     13550
_diffrn_reflns_av_R_equivalents     0.0252
_diffrn_reflns_av_sigmaI/netI     0.0224
_diffrn_reflns_theta_min     1.08
_diffrn_reflns_theta_max     28.36
_diffrn_reflns_theta_full     28.36
_diffrn_measured_fraction_theta_max     0.996
_diffrn_measured_fraction_theta_full     0.996
_diffrn_reflns_limit_h_min     -4
_diffrn_reflns_limit_h_max     6
_diffrn_reflns_limit_k_min     -50
_diffrn_reflns_limit_k_max     45
_diffrn_reflns_limit_l_min     -9
_diffrn_reflns_limit_l_max     9
_diffrn_standards_number     ?
_diffrn_standards_interval_count     ?
_diffrn_standards_interval_time     ?
_diffrn_standards_decay_%     ?
_refine_special_details
;
 Refinement of <i>F</i>^2^ against ALL reflections. The weighted
 <i>R</i>--factor <i>wR</i> and goodness of fit <i>S</i> are based on
 <i>F</i>^2^, conventional <i>R</i>--factors <i>R</i> are based on <i>F</i>,
 with <i>F</i> set to zero for negative <i>F</i>^2^. The threshold expression
 of <i>F</i>^2^ > \s(<i>F</i>^2^) is used only for calculating
 <i>R</i>--factors(gt) <i>etc</i>. and is not relevant to the choice of
 reflections for refinement. <i>R</i>--factors based on <i>F</i>^2^ are
 statistically about twice as large as those based on <i>F</i>, and
 <i>R</i>--factors based on ALL data will be even larger.
;
_reflns_number_total     3185
_reflns_number_gt     2633
_reflns_threshold_expression     I>2\s(I)
_refine_ls_structure_factor_coef     Fsqd
_refine_ls_matrix_type     full
_refine_ls_R_factor_all     0.0793
_refine_ls_R_factor_gt     0.0645
_refine_ls_wR_factor_gt     0.1763
_refine_ls_wR_factor_ref     0.1985
_refine_ls_goodness_of_fit_ref     1.098
_refine_ls_restrained_S_all     1.098
_refine_ls_number_reflns     3185
_refine_ls_number_parameters     172
_refine_ls_number_restraints     0
_refine_ls_hydrogen_treatment     constr
_refine_ls_weighting_scheme     calc
_refine_ls_weighting_details
         'calc w=1/[\s^2^(Fo^2^)+(0.0878P)^2^+1.4857P] where P=(Fo^2^+2Fc^2^)/3'
_atom_sites_solution_hydrogens     geom
_atom_sites_solution_primary     direct
_atom_sites_solution_secondary     difmap
_refine_ls_shift/su_max     0.000
_refine_ls_shift/su_mean     0.000
_refine_diff_density_max     0.377
_refine_diff_density_min     -0.363
_refine_ls_extinction_method     none
_refine_ls_extinction_coef     ?
loop_
    _atom_type_symbol
    _atom_type_description
    _atom_type_scat_dispersion_real
    _atom_type_scat_dispersion_imag
    _atom_type_scat_source
    'C' 'C' 0.0033 0.0016
                         'International Tables Vol C Tables 4.2.6.8 and 6.1.1.4'
    'H' 'H' 0.0000 0.0000
                         'International Tables Vol C Tables 4.2.6.8 and 6.1.1.4'
    'N' 'N' 0.0061 0.0033
                         'International Tables Vol C Tables 4.2.6.8 and 6.1.1.4'
    'O' 'O' 0.0106 0.0060
                         'International Tables Vol C Tables 4.2.6.8 and 6.1.1.4'
    'S' 'S' 0.1246 0.1234
                         'International Tables Vol C Tables 4.2.6.8 and 6.1.1.4'
_computing_data_collection     'SMART (Bruker, 1998)'
_computing_cell_refinement     'SAINT (Bruker, 1999)'
_computing_data_reduction     'SAINT (Bruker, 1999)'
_computing_structure_solution     'SHELXS97 (Sheldrick, 2008)'
_computing_structure_refinement     'SHELXL97 (Sheldrick, 2008)'
_computing_molecular_graphics     'SHELXTL (Sheldrick, 2008)'
_computing_publication_material     'SHELXTL (Sheldrick, 2008)'
loop_
    _atom_site_type_symbol
    _atom_site_label
    _atom_site_fract_x
    _atom_site_fract_y
    _atom_site_fract_z
    _atom_site_U_iso_or_equiv
    _atom_site_adp_type
    _atom_site_calc_flag
    _atom_site_refinement_flags
    _atom_site_occupancy
    _atom_site_disorder_assembly
    _atom_site_disorder_group
    S S1 0.27263(17) 0.36345(2) 0.53929(12) 0.0443(3) Uani d . 1 . .
    O O5 -0.4876(5) 0.48980(7) -0.2675(3) 0.0496(6) Uani d . 1 . .
    H H5 -0.5699 0.5003 -0.3768 0.074 Uiso d R 1 . .
    O O6 -0.2171(5) 0.47077(6) -0.4087(3) 0.0464(5) Uani d . 1 . .
    O O7 0.4834(6) 0.35320(8) 0.7386(4) 0.0693(8) Uani d . 1 . .
    O O8 -0.0109(5) 0.37334(7) 0.5034(4) 0.0557(6) Uani d . 1 . .
    N N2 0.4098(5) 0.39697(7) 0.4738(4) 0.0408(6) Uani d . 1 . .
    H H2 0.5771 0.3942 0.5010 0.049 Uiso d R 1 . .
    C C14 0.2360(6) 0.41529(7) 0.2848(4) 0.0344(6) Uani d . 1 . .
    C C15 0.2845(6) 0.41056(8) 0.1173(5) 0.0411(7) Uani d . 1 . .
    H H15 0.4269 0.3949 0.1242 0.049 Uiso calc R 1 . .
    C C16 0.1192(6) 0.42930(8) -0.0615(5) 0.0406(6) Uani d . 1 . .
    H H16 0.1543 0.4267 -0.1735 0.049 Uiso calc R 1 . .
    C C17 -0.0980(5) 0.45182(7) -0.0728(4) 0.0319(5) Uani d . 1 . .
    C C18 -0.1453(6) 0.45608(8) 0.0961(4) 0.0375(6) Uani d . 1 . .
    H H18 -0.2921 0.4710 0.0884 0.045 Uiso calc R 1 . .
    C C19 0.0239(6) 0.43826(8) 0.2754(4) 0.0386(6) Uani d . 1 . .
    H H19 -0.0049 0.4417 0.3895 0.046 Uiso calc R 1 . .
    C C20 0.2370(7) 0.32889(8) 0.3691(5) 0.0456(7) Uani d . 1 . .
    C C21 0.4682(10) 0.30652(11) 0.4110(8) 0.0731(12) Uani d . 1 . .
    H H21 0.6402 0.3090 0.5314 0.088 Uiso calc R 1 . .
    C C22 0.4401(13) 0.28042(13) 0.2715(11) 0.0938(18) Uani d . 1 . .
    H H22 0.5934 0.2650 0.2995 0.113 Uiso calc R 1 . .
    C C23 0.1881(15) 0.27699(14) 0.0918(10) 0.0938(17) Uani d . 1 . .
    H H23 0.1703 0.2594 -0.0015 0.113 Uiso calc R 1 . .
    C C24 -0.0327(15) 0.29943(14) 0.0524(9) 0.1009(19) Uani d . 1 . .
    H H24 -0.2033 0.2972 -0.0692 0.121 Uiso calc R 1 . .
    C C25 -0.0115(10) 0.32565(11) 0.1883(7) 0.0724(12) Uani d . 1 . .
    H H25 -0.1653 0.3411 0.1574 0.087 Uiso calc R 1 . .
    C C26 -0.2763(6) 0.47182(7) -0.2629(4) 0.0340(6) Uani d . 1 . .
loop_
    _atom_site_aniso_label
    _atom_site_aniso_U_11
    _atom_site_aniso_U_22
    _atom_site_aniso_U_33
    _atom_site_aniso_U_12
    _atom_site_aniso_U_13
    _atom_site_aniso_U_23
    S1 0.0400(4) 0.0527(5) 0.0429(4) 0.0102(3) 0.0214(3) 0.0115(3)
    O5 0.0442(12) 0.0658(15) 0.0422(11) 0.0254(11) 0.0228(10) 0.0118(10)
    O6 0.0505(12) 0.0567(13) 0.0380(11) 0.0155(10) 0.0255(10) 0.0054(9)
    O7 0.0665(17) 0.087(2) 0.0466(14) 0.0161(15) 0.0193(13) 0.0233(13)
    O8 0.0467(13) 0.0653(15) 0.0681(16) 0.0086(11) 0.0376(12) 0.0058(12)
    N2 0.0281(11) 0.0490(14) 0.0410(13) 0.0053(10) 0.0121(10) 0.0076(10)
    C14 0.0279(12) 0.0365(14) 0.0357(13) 0.0003(10) 0.0122(10) 0.0004(10)
    C15 0.0350(14) 0.0452(16) 0.0460(15) 0.0146(12) 0.0210(12) 0.0041(12)
    C16 0.0410(15) 0.0483(16) 0.0395(14) 0.0095(12) 0.0247(12) 0.0008(12)
    C17 0.0277(12) 0.0343(13) 0.0342(13) 0.0010(10) 0.0146(10) -0.0026(10)
    C18 0.0361(14) 0.0393(14) 0.0421(14) 0.0095(11) 0.0223(12) 0.0009(11)
    C19 0.0416(15) 0.0437(15) 0.0360(14) 0.0073(12) 0.0226(12) -0.0003(11)
    C20 0.0475(17) 0.0407(15) 0.0560(18) 0.0068(13) 0.0303(15) 0.0121(13)
    C21 0.054(2) 0.058(2) 0.108(4) 0.0152(18) 0.038(2) 0.003(2)
    C22 0.089(4) 0.059(3) 0.156(6) 0.019(2) 0.076(4) -0.001(3)
    C23 0.130(5) 0.066(3) 0.101(4) 0.008(3) 0.067(4) -0.011(3)
    C24 0.122(5) 0.076(3) 0.074(3) 0.019(3) 0.019(3) -0.015(3)
    C25 0.074(3) 0.060(2) 0.066(2) 0.022(2) 0.017(2) 0.0007(19)
    C26 0.0307(13) 0.0361(13) 0.0346(13) 0.0023(10) 0.0146(10) -0.0031(10)
_geom_special_details
;
 All s.u.'s (except the s.u. in the dihedral angle between two l.s. planes)
 are estimated using the full covariance matrix. The cell s.u.'s are taken
 into account individually in the estimation of s.u.'s in distances, angles
 and torsion angles; correlations between s.u.'s in cell parameters are only
 used when they are defined by crystal symmetry. An approximate (isotropic)
 treatment of cell s.u.'s is used for estimating s.u.'s involving l.s. planes.
;
loop_
    _geom_bond_atom_site_label_1
    _geom_bond_atom_site_label_2
    _geom_bond_site_symmetry_2
    _geom_bond_distance
    _geom_bond_publ_flag
    S1 O7 . 1.423(3) ?
    S1 O8 . 1.423(2) ?
    S1 N2 . 1.632(3) ?
    S1 C20 . 1.760(4) ?
    O5 C26 . 1.279(3) ?
    O5 H5 . 0.8186 ?
    O6 C26 . 1.249(3) ?
    N2 C14 . 1.440(3) ?
    N2 H2 . 0.8048 ?
    C14 C19 . 1.380(4) ?
    C14 C15 . 1.382(4) ?
    C15 C16 . 1.390(4) ?
    C15 H15 . 0.9300 ?
    C16 C17 . 1.386(4) ?
    C16 H16 . 0.9300 ?
    C17 C18 . 1.386(4) ?
    C17 C26 . 1.482(4) ?
    C18 C19 . 1.379(4) ?
    C18 H18 . 0.9300 ?
    C19 H19 . 0.9300 ?
    C20 C25 . 1.368(5) ?
    C20 C21 . 1.383(5) ?
    C21 C22 . 1.383(7) ?
    C21 H21 . 0.9300 ?
    C22 C23 . 1.374(8) ?
    C22 H22 . 0.9300 ?
    C23 C24 . 1.347(8) ?
    C23 H23 . 0.9300 ?
    C24 C25 . 1.376(7) ?
    C24 H24 . 0.9300 ?
    C25 H25 . 0.9300 ?
loop_
    _geom_angle_atom_site_label_1
    _geom_angle_atom_site_label_2
    _geom_angle_atom_site_label_3
    _geom_angle_site_symmetry_1
    _geom_angle_site_symmetry_3
    _geom_angle
    _geom_angle_publ_flag
    O7 S1 O8 . . 120.12(17) ?
    O7 S1 N2 . . 106.43(16) ?
    O8 S1 N2 . . 107.42(14) ?
    O7 S1 C20 . . 108.24(17) ?
    O8 S1 C20 . . 107.64(16) ?
    N2 S1 C20 . . 106.21(14) ?
    C26 O5 H5 . . 109.5 ?
    C14 N2 S1 . . 119.58(19) ?
    C14 N2 H2 . . 115.3 ?
    S1 N2 H2 . . 113.4 ?
    C19 C14 C15 . . 120.5(3) ?
    C19 C14 N2 . . 118.7(3) ?
    C15 C14 N2 . . 120.7(2) ?
    C14 C15 C16 . . 119.6(3) ?
    C14 C15 H15 . . 120.2 ?
    C16 C15 H15 . . 120.2 ?
    C17 C16 C15 . . 119.9(3) ?
    C17 C16 H16 . . 120.0 ?
    C15 C16 H16 . . 120.0 ?
    C18 C17 C16 . . 119.7(3) ?
    C18 C17 C26 . . 119.9(2) ?
    C16 C17 C26 . . 120.4(2) ?
    C19 C18 C17 . . 120.4(3) ?
    C19 C18 H18 . . 119.8 ?
    C17 C18 H18 . . 119.8 ?
    C14 C19 C18 . . 119.7(3) ?
    C14 C19 H19 . . 120.1 ?
    C18 C19 H19 . . 120.1 ?
    C25 C20 C21 . . 119.8(4) ?
    C25 C20 S1 . . 120.2(3) ?
    C21 C20 S1 . . 119.9(3) ?
    C20 C21 C22 . . 119.1(5) ?
    C20 C21 H21 . . 120.4 ?
    C22 C21 H21 . . 120.5 ?
    C23 C22 C21 . . 120.7(5) ?
    C23 C22 H22 . . 119.6 ?
    C21 C22 H22 . . 119.6 ?
    C24 C23 C22 . . 119.2(5) ?
    C24 C23 H23 . . 120.4 ?
    C22 C23 H23 . . 120.4 ?
    C23 C24 C25 . . 121.4(5) ?
    C23 C24 H24 . . 119.3 ?
    C25 C24 H24 . . 119.3 ?
    C20 C25 C24 . . 119.7(4) ?
    C20 C25 H25 . . 120.1 ?
    C24 C25 H25 . . 120.1 ?
    O6 C26 O5 . . 123.0(3) ?
    O6 C26 C17 . . 120.2(2) ?
    O5 C26 C17 . . 116.8(2) ?
loop_
    _geom_hbond_atom_site_label_D
    _geom_hbond_atom_site_label_H
    _geom_hbond_atom_site_label_A
    _geom_hbond_site_symmetry_A
    _geom_hbond_distance_DH
    _geom_hbond_distance_HA
    _geom_hbond_distance_DA
    _geom_hbond_angle_DHA
    N2 H2 O8 1_655 0.81 2.28 3.054(4) 162
    O5 H5 O6 3_464 0.82 1.82 2.625(3) 168
    C18 H18 O5 3_465 0.93 2.58 3.413(4) 150
    C19 H19 O6 1_556 0.93 2.48 3.348(4) 155
data_global
_journal_date_recd_electronic     2009-11-04
_journal_date_accepted     2009-11-09
_journal_name_full     'Acta Crystallographica, Section E'
_journal_year     2009
_journal_volume     65
_journal_issue     12
_journal_page_first     o3086
_journal_page_last     o3086
_journal_paper_category     QO
_journal_coeditor_code     RK2179
_publ_contact_author_name     'Islam Ullah Khan'
_publ_contact_author_address
;
Materials Chemistry Laboratory,
Department of
Chemistry,
Government College University,
Lahore 54000,
Pakistan
;
_publ_contact_author_email     'iukhangcu@126.com'
_publ_contact_author_fax     '+90-352-4374933'
_publ_contact_author_phone     '+90-352-4374901 extra 33106'
_publ_section_title
;
4-Benzenesulfonamidobenzoic acid
;
loop_
    _publ_author_name
    _publ_author_address
    'Hafiz Muhammad Adeel Sharif'
;
Materials Chemistry Laboratory,
Department of Chemistry,
Government College University,
Lahore 54000,
Pakistan
;
    'Gui-Ying dong'
;
College of Chemical Engineering and Biotechnology
Hebei Polytechnic University
Tangshan 063009
People's Republic of China
;
    'Muhammad Nadeem Arshad'
;
Materials Chemistry Laboratory,
Department of Chemistry,
Government College University,
Lahore 54000,
Pakistan
;
    'Islam Ullah Khan'
;
Materials Chemistry Laboratory,
Department of Chemistry,
Government College University,
Lahore 54000,
Pakistan
;
