# Supplementary material for: 4-Benzene­sulfonamido­benzoic acid
Source: Acta Crystallogr Sect E Struct Rep Online. 2009 Nov 14;65(Pt 12):o3086. doi: 10.1107/S1600536809047291 (PMC2972151; doi:10.1107/S1600536809047291)
Supplement: Supplementary file 2 [file e-65-o3086-Isup2.hkl]

# 
# h,k,l, Fc-squared, Fo-squared, sigma(Fo-squared) and status flag 
# 
data_I
_shelx_title ' cmc12tri               R =  New: P21/c' 
_shelx_refln_list_code          4 
_shelx_F_calc_maximum      128.80 
_exptl_crystal_F_000       575.92 
_reflns_d_resolution_high  0.7482 
 
loop_ 
 _symmetry_equiv_pos_as_xyz 
 'x, y, z' 
 '-x, y+1/2, -z+1/2' 
 '-x, -y, -z' 
 'x, -y-1/2, z-1/2' 
 
_cell_length_a     5.2050 
_cell_length_b    37.7260 
_cell_length_c     7.3781 
_cell_angle_alpha  90.000 
_cell_angle_beta  117.510 
_cell_angle_gamma  90.000 
 
_shelx_F_squared_multiplier     1.000 
 
loop_ 
 _refln_index_h 
 _refln_index_k 
 _refln_index_l 
 _refln_F_squared_calc 
 _refln_F_squared_meas 
 _refln_F_squared_sigma 
 _refln_observed_status 
   1   0   0       98.76      144.31      3.95 o 
   2   0   0       16.64       21.00      3.08 o 
   3   0   0       55.79       46.07      1.67 o 
   4   0   0     1620.63     1395.75     20.13 o 
   5   0   0       69.89       81.76      3.69 o 
   6   0   0       59.57       63.15      5.29 o 
   1   1   0     8515.29     9071.40     54.26 o 
   2   1   0      788.12      919.68      7.93 o 
   3   1   0      297.10      314.61      3.12 o 
   4   1   0       18.10       48.94      4.49 o 
   5   1   0      156.34      132.14      3.54 o 
   6   1   0       20.83       28.62      3.17 o 
   0   2   0     3217.50       -0.02      0.04 o 
   1   2   0      348.31      465.98      5.26 o 
   2   2   0      343.19      397.80      4.10 o 
   3   2   0      116.75      153.38      2.32 o 
   4   2   0        0.41        3.67      1.66 o 
   5   2   0       29.05       34.20      4.15 o 
   6   2   0        1.47        1.93      2.59 o 
   1   3   0      926.06      929.75      7.05 o 
   2   3   0      581.21      663.07      5.40 o 
   3   3   0      100.26      127.88      2.92 o 
   4   3   0       62.63       72.01      2.18 o 
   5   3   0       67.56       64.03      2.73 o 
   6   3   0        0.64        1.89      2.20 o 
   0   4   0     2217.44        0.15      0.24 o 
   1   4   0       29.55       41.47      0.97 o 
   2   4   0      106.74       84.90      1.71 o 
   3   4   0     1098.02     1143.41     10.39 o 
   4   4   0      267.47      249.41      3.81 o 
   5   4   0        0.92        0.43      1.40 o 
   6   4   0       33.52       43.51      5.39 o 
   1   5   0     6003.15     6403.09     39.68 o 
   2   5   0       41.46       40.56      1.18 o 
   3   5   0      820.72      832.14      8.15 o 
   4   5   0        9.60       18.19      2.66 o 
   5   5   0       53.56       49.21      2.64 o 
   6   5   0       54.53       64.09      6.35 o 
   0   6   0      952.06      993.44     10.34 o 
   1   6   0     1403.81     1595.87     10.03 o 
   2   6   0      171.83      177.81      2.22 o 
   3   6   0      105.97      109.06      1.91 o 
   4   6   0      486.72      445.59      7.22 o 
   5   6   0       28.18       28.07      2.04 o 
   6   6   0        8.80        9.81      4.07 o 
   1   7   0     9957.14    10892.61     63.56 o 
   2   7   0       47.27       56.85      1.46 o 
   3   7   0       56.40       57.86      1.59 o 
   4   7   0        6.61       17.77      2.48 o 
   5   7   0        7.62        6.59      2.25 o 
   6   7   0       19.94       17.52      4.70 o 
   0   8   0       59.45       88.78      1.80 o 
   1   8   0     6124.81     6431.29     39.08 o 
   2   8   0       95.44       87.14      1.96 o 
   3   8   0       62.82       70.84      1.76 o 
   4   8   0      266.61      271.42      5.52 o 
   5   8   0        6.84        7.21      2.40 o 
   6   8   0        0.66        0.88      3.61 o 
   1   9   0     2426.46     2873.43     17.91 o 
   2   9   0      363.37      411.74      4.79 o 
   3   9   0       78.58       74.77      2.12 o 
   4   9   0      100.32       99.53      3.52 o 
   5   9   0        0.02        0.05      2.06 o 
   6   9   0        1.51       -1.13      3.47 o 
   0  10   0      294.04      330.78      4.44 o 
   1  10   0     3580.46     3700.80     24.39 o 
   2  10   0      747.23      747.58      8.00 o 
   3  10   0        4.53        3.24      0.89 o 
   4  10   0        5.99       12.69      2.01 o 
   5  10   0       52.65       46.29      6.22 o 
   6  10   0        0.20       -0.14      3.59 o 
   1  11   0     2933.25     3148.93     22.35 o 
   2  11   0      809.97      823.31      7.36 o 
   3  11   0      307.38      317.29      4.07 o 
   4  11   0       25.39       29.29      2.47 o 
   5  11   0       24.11       21.55      3.06 o 
   6  11   0        0.02       -1.33      3.70 o 
   0  12   0     2464.28     2372.75     24.03 o 
   1  12   0     1093.86     1162.81      9.80 o 
   2  12   0        1.64        2.42      0.55 o 
   3  12   0      111.88      110.85      2.39 o 
   4  12   0        0.55        2.33      1.96 o 
   5  12   0       15.73       18.55      2.97 o 
   1  13   0      711.39      630.21      5.55 o 
   2  13   0       42.65       56.35      1.33 o 
   3  13   0      407.44      413.50      5.95 o 
   4  13   0       54.33       61.85      2.45 o 
   5  13   0       28.41       29.80      3.44 o 
   0  14   0      949.69      823.47      9.66 o 
   1  14   0      298.10      294.73      3.12 o 
   2  14   0      128.36      137.91      2.14 o 
   3  14   0        6.48        9.60      0.87 o 
   4  14   0      175.36      161.93      3.54 o 
   5  14   0       75.22       87.28      4.78 o 
   1  15   0     1524.64     1578.14     10.51 o 
   2  15   0      137.96      178.53      2.54 o 
   3  15   0        0.10        1.74      0.79 o 
   4  15   0        7.57       11.61      2.69 o 
   5  15   0        8.94       10.12      2.89 o 
   0  16   0      149.01      171.26      4.35 o 
   1  16   0     1292.39     1386.08     10.26 o 
   2  16   0     1855.48     1956.79     14.44 o 
   3  16   0      219.39      218.69      3.19 o 
   4  16   0        4.00        7.24      1.64 o 
   5  16   0        4.93        8.30      2.89 o 
   1  17   0      655.31      637.88      5.63 o 
   2  17   0      381.48      443.19      5.34 o 
   3  17   0      161.68      162.40      3.28 o 
   4  17   0      139.82      129.62      3.49 o 
   5  17   0        0.13        4.42      3.01 o 
   0  18   0     1434.22     1383.84     15.53 o 
   1  18   0      150.22      153.88      3.30 o 
   2  18   0     2109.55     2007.48     16.70 o 
   3  18   0       26.38       31.72      2.85 o 
   4  18   0      503.19      456.98      5.74 o 
   5  18   0       95.63      102.23      6.18 o 
   1  19   0       44.36       54.19      1.46 o 
   2  19   0      681.07      750.28      7.30 o 
   3  19   0      201.39      192.50      3.78 o 
   4  19   0        0.16       10.51      1.77 o 
   5  19   0       71.55       75.12      5.82 o 
   0  20   0      305.16      319.12      5.40 o 
   1  20   0      949.32      865.38      7.65 o 
   2  20   0      744.94      742.87      7.33 o 
   3  20   0      170.21      174.68      5.46 o 
   4  20   0      139.25      124.18      4.01 o 
   5  20   0        3.81        5.80      3.27 o 
   1  21   0      437.67      447.84      4.83 o 
   2  21   0        9.32       24.99      2.59 o 
   3  21   0      487.91      427.20      6.64 o 
   4  21   0       33.67       37.54      2.16 o 
   5  21   0        8.97       12.11      4.76 o 
   0  22   0     1482.64     1413.12     16.38 o 
   1  22   0       49.17       58.55      1.80 o 
   2  22   0      424.32      417.90      5.49 o 
   3  22   0        4.44       11.81      2.97 o 
   4  22   0       73.97       66.74      2.60 o 
   5  22   0       59.77       61.07      7.41 o 
   1  23   0      990.25      920.97      8.32 o 
   2  23   0      138.80      150.34      2.95 o 
   3  23   0      296.01      268.36      5.26 o 
   4  23   0        1.36        2.84      1.84 o 
   5  23   0       64.86       57.63      5.75 o 
   0  24   0       16.66       21.25      1.92 o 
   1  24   0      667.70      694.01     11.10 o 
   2  24   0       87.84       95.29      2.28 o 
   3  24   0       38.63       73.30      3.38 o 
   4  24   0        0.54        0.19      1.59 o 
   5  24   0        6.12       10.68      5.88 o 
   1  25   0      534.32      538.83      7.03 o 
   2  25   0      175.78      162.55      2.97 o 
   3  25   0     1200.25     1038.16     12.99 o 
   4  25   0       47.05       56.03      4.50 o 
   5  25   0       47.34       51.37      3.90 o 
   0  26   0      639.81      584.01      8.86 o 
   1  26   0       30.15       49.64      3.75 o 
   2  26   0      188.72      174.89      3.13 o 
   3  26   0      209.08      229.31      5.20 o 
   4  26   0      198.90      177.26      4.56 o 
   5  26   0        0.16        2.34      2.39 o 
   1  27   0      155.57      160.66      3.37 o 
   2  27   0       12.09       12.23      1.34 o 
   3  27   0       51.10       66.06      3.24 o 
   4  27   0        1.17        4.74      1.94 o 
   5  27   0        0.19       -1.64      2.48 o 
   0  28   0       59.23       59.53      2.85 o 
   1  28   0       90.03       92.26      3.62 o 
   2  28   0       50.41       51.26      2.24 o 
   3  28   0       21.71       27.30      2.54 o 
   4  28   0        3.21        5.84      3.13 o 
   5  28   0        1.62       -0.47      2.49 o 
   1  29   0        0.98        3.04      1.19 o 
   2  29   0        0.54        3.07      1.56 o 
   3  29   0       38.96       34.86      2.78 o 
   4  29   0        9.77        7.82      2.47 o 
   5  29   0        0.02       -0.81      2.47 o 
   0  30   0      357.24      307.71      6.32 o 
   1  30   0       19.50       26.52      1.70 o 
   2  30   0      120.07      102.86      2.91 o 
   3  30   0      156.74      141.97      4.36 o 
   4  30   0       34.89       40.93      3.62 o 
   1  31   0      256.02      227.55      3.94 o 
   2  31   0       12.46       15.47      1.96 o 
   3  31   0      106.22      106.30      5.08 o 
   4  31   0        5.61        3.14      2.44 o 
   0  32   0       56.83       59.75      3.99 o 
   1  32   0        3.12       11.34      1.47 o 
   2  32   0       27.54       30.12      2.07 o 
   3  32   0       28.42       31.20      2.84 o 
   4  32   0        5.63        4.50      2.51 o 
   1  33   0        0.17        0.85      1.22 o 
   2  33   0        0.87        0.46      1.68 o 
   3  33   0       73.17       69.01      3.65 o 
   4  33   0        0.76        1.36      2.42 o 
   0  34   0       51.66       54.91      4.13 o 
   1  34   0       47.85       52.37      2.42 o 
   2  34   0       43.92       48.71      2.53 o 
   3  34   0       31.48       22.92      2.71 o 
   4  34   0       76.95       66.47      4.54 o 
   1  35   0      142.21      126.99      3.57 o 
   2  35   0      103.38      105.94      3.30 o 
   3  35   0       23.82       24.25      2.84 o 
   4  35   0        0.03       10.58      3.39 o 
   0  36   0      310.20      263.82      9.69 o 
   1  36   0       52.68       61.82      3.26 o 
   2  36   0      404.32      364.50      6.49 o 
   3  36   0       14.83       11.91      2.84 o 
   4  36   0      110.04      104.09      6.21 o 
   1  37   0      164.89      134.93      4.18 o 
   2  37   0       54.89       80.50      3.49 o 
   3  37   0       19.19       21.13      3.23 o 
   4  37   0        5.56        9.35      4.15 o 
   0  38   0       14.78       22.99      3.50 o 
   1  38   0        3.57       15.99      2.22 o 
   2  38   0       47.62       62.89      3.51 o 
   3  38   0       21.48       23.77      3.49 o 
   4  38   0        8.37        9.36      3.69 o 
   1  39   0       16.65       19.11      2.41 o 
   2  39   0        1.36        5.10      1.90 o 
   3  39   0        8.07        7.23      2.83 o 
   0  40   0        1.13        4.14      2.79 o 
   1  40   0       42.68       50.12      3.27 o 
   2  40   0       63.26       70.03      5.91 o 
   3  40   0        5.89        6.19      3.40 o 
   1  41   0       53.19       50.49      3.32 o 
   2  41   0        0.11        5.48      2.18 o 
   3  41   0       63.04       77.97      5.18 o 
   0  42   0        0.17       -0.55      2.64 o 
   1  42   0        2.28       11.09      2.29 o 
   2  42   0        3.56        5.10      2.21 o 
   3  42   0       39.19       47.14      4.40 o 
   1  43   0       95.98       91.54      3.98 o 
   2  43   0       11.59       15.74      2.74 o 
   3  43   0       56.17       56.97     10.65 o 
   0  44   0        9.41        8.56      3.49 o 
   1  44   0       36.32       44.46      3.75 o 
   2  44   0      104.27      111.14      6.17 o 
   3  44   0        0.93        3.47      4.91 o 
   1  45   0       19.87       15.84      3.01 o 
   2  45   0        1.28       14.63      2.77 o 
   0  46   0       51.09       49.63      8.12 o 
   1  46   0        9.00       12.89      3.80 o 
   2  46   0        0.53        3.91      2.52 o 
   1  47   0        0.14        4.81      2.69 o 
   2  47   0        8.23       12.38      4.22 o 
   0  48   0       18.50       24.08      4.52 o 
   1  48   0        3.38        1.65      2.75 o 
   1  49   0       17.68       15.84      3.67 o 
   0  50   0       12.93       14.07      4.32 o 
  -6   1   1       22.36       27.28      2.79 o 
  -5   1   1        3.64       15.64      1.84 o 
  -4   1   1      755.45      716.68      7.27 o 
  -3   1   1      987.78     1179.12      8.48 o 
  -2   1   1       14.44       17.72      1.00 o 
  -1   1   1    10379.26    11046.54     98.52 o 
   0   1   1     2540.92     2718.94     30.06 o 
   1   1   1       26.85       50.27      1.36 o 
   2   1   1      276.97      313.99      2.87 o 
   3   1   1        0.92        6.41      0.96 o 
   4   1   1      428.32      401.69      6.30 o 
   5   1   1      241.57      207.04      4.83 o 
  -6   2   1       24.58       29.25      2.86 o 
  -5   2   1      410.59      363.16      5.96 o 
  -4   2   1       27.72       53.44      1.95 o 
  -3   2   1        4.52       16.53      1.02 o 
  -2   2   1      631.62      792.00      6.80 o 
  -1   2   1     9561.31     9810.49     86.70 o 
   0   2   1     1540.68     1563.71     11.25 o 
   1   2   1      185.50      154.69      1.60 o 
   2   2   1      148.48      144.12      1.76 o 
   3   2   1      348.17      348.59      4.26 o 
   4   2   1        3.41        7.39      1.58 o 
   5   2   1        0.88       10.37      1.95 o 
  -6   3   1       46.23       45.82      3.48 o 
  -5   3   1        3.78       14.37      1.78 o 
  -4   3   1      268.70      250.05      3.08 o 
  -3   3   1       17.46       29.50      1.53 o 
  -2   3   1      104.47       85.96      1.52 o 
  -1   3   1        9.55        9.09      0.54 o 
   0   3   1     5625.38     5901.40     37.66 o 
   1   3   1      824.45      824.31      4.88 o 
   2   3   1       64.80       67.04      1.36 o 
   3   3   1       94.37      110.41      2.26 o 
   4   3   1        2.14        1.25      2.17 o 
   5   3   1      116.52      109.76      3.67 o 
  -6   4   1       15.14       18.80      2.43 o 
  -5   4   1       19.26       25.27      2.32 o 
  -4   4   1        0.28        5.15      1.25 o 
  -3   4   1      926.99     1011.02      9.09 o 
  -2   4   1        0.03        0.72      0.55 o 
  -1   4   1     1142.22     1215.00     16.68 o 
   0   4   1     1256.43     1257.97      9.16 o 
   1   4   1      621.67      652.73      4.04 o 
   2   4   1       21.82       24.06      0.93 o 
   3   4   1      133.26      139.02      2.53 o 
   4   4   1       10.74       19.73      2.12 o 
   5   4   1       57.65       57.22      2.95 o 
  -6   5   1       32.49       38.22      5.04 o 
  -5   5   1       66.15       56.40      3.58 o 
  -4   5   1       20.52       24.73      2.03 o 
  -3   5   1      675.16      787.30      7.52 o 
  -2   5   1      185.23      271.14      3.06 o 
  -1   5   1     3177.02     3251.18     21.73 o 
   0   5   1     1553.99     1542.84      9.15 o 
   1   5   1      234.75      231.85      1.91 o 
   2   5   1      203.50      256.10      2.80 o 
   3   5   1      273.88      255.37      2.96 o 
   4   5   1       19.36       23.06      3.36 o 
   5   5   1       14.36       17.76      2.18 o 
  -6   6   1       24.37       23.67      4.35 o 
  -5   6   1       20.95       26.54      2.93 o 
  -4   6   1       13.37       11.08      1.50 o 
  -3   6   1     1313.03     1407.20      9.83 o 
  -2   6   1     3576.06     4054.46     26.36 o 
  -1   6   1     3222.70     3324.77     22.20 o 
   0   6   1     1850.27     1880.48     11.33 o 
   1   6   1     1654.45     1642.08      9.46 o 
   2   6   1        8.36        9.21      0.88 o 
   3   6   1      663.77      648.10      5.75 o 
   4   6   1       10.47        9.35      1.55 o 
   5   6   1       58.68       62.95      3.08 o 
  -6   7   1       11.49       17.26      4.15 o 
  -5   7   1        4.11       10.35      2.05 o 
  -4   7   1      250.70      239.67      4.32 o 
  -3   7   1       37.40       41.07      1.56 o 
  -2   7   1     2366.17     2483.83     17.48 o 
  -1   7   1     7470.01     8059.11     52.81 o 
   0   7   1    16589.83    17099.62    109.01 o 
   1   7   1      311.94      351.66      2.66 o 
   2   7   1      342.43      355.74      3.38 o 
   3   7   1      128.70      132.07      3.63 o 
   4   7   1       60.65       69.82      2.65 o 
   5   7   1      176.45      177.86      4.47 o 
  -6   8   1       12.62       10.48      3.89 o 
  -5   8   1       47.18       55.90      3.67 o 
  -4   8   1       23.91       30.89      1.96 o 
  -3   8   1        3.11        1.92      1.11 o 
  -2   8   1      634.70      776.92      7.47 o 
  -1   8   1    11457.19    11701.67     89.41 o 
   0   8   1    10861.47    11721.68     66.79 o 
   1   8   1      317.10      383.01      2.86 o 
   2   8   1       50.70       61.11      1.19 o 
   3   8   1      393.18      346.88      4.21 o 
   4   8   1      572.84      524.66      7.07 o 
   5   8   1       14.77       21.21      2.77 o 
  -6   9   1        8.31       14.55      4.21 o 
  -5   9   1        0.31        1.42      2.02 o 
  -4   9   1        0.05        2.37      1.71 o 
  -3   9   1       54.15       56.13      1.61 o 
  -2   9   1     1496.76     1660.38     11.86 o 
  -1   9   1        8.25       18.33      3.83 o 
   0   9   1     1994.81     2103.94     13.35 o 
   1   9   1      326.83      374.59      5.91 o 
   2   9   1      201.08      193.59      2.15 o 
   3   9   1       72.64       78.52      2.10 o 
   4   9   1      267.62      272.00      5.93 o 
   5   9   1        3.73        4.07      1.92 o 
  -6  10   1       62.75       66.40      6.19 o 
  -5  10   1        1.55        1.12      2.05 o 
  -4  10   1      219.08      233.08      3.61 o 
  -3  10   1       58.33       56.37      1.65 o 
  -2  10   1        9.27       23.91      1.71 o 
  -1  10   1        9.06        3.00      0.72 o 
   0  10   1     6133.85     6363.15     41.85 o 
   1  10   1      284.64      259.71      3.01 o 
   2  10   1      450.58      439.99      3.90 o 
   3  10   1       16.23       22.73      2.04 o 
   4  10   1      932.03      858.16     10.07 o 
   5  10   1        3.90        8.09      3.21 o 
  -6  11   1       18.48       28.00      5.00 o 
  -5  11   1        0.31        0.69      2.05 o 
  -4  11   1      538.33      542.26      6.47 o 
  -3  11   1      368.27      374.87      5.00 o 
  -2  11   1     1119.90     1077.61      8.78 o 
  -1  11   1     1825.35     1960.50     12.47 o 
   0  11   1      413.87      422.07      3.48 o 
   1  11   1       50.63       53.94      1.23 o 
   2  11   1      176.03      156.91      2.08 o 
   3  11   1     1308.44     1213.69     10.83 o 
   4  11   1      589.46      573.47      7.69 o 
   5  11   1       55.57       55.23      3.68 o 
  -6  12   1        0.00        1.03      3.57 o 
  -5  12   1       96.17       88.54      6.07 o 
  -4  12   1      170.54      175.73      3.39 o 
  -3  12   1      851.16      854.56      8.95 o 
  -2  12   1       21.68       24.18      1.25 o 
  -1  12   1     1092.06     1143.87      7.73 o 
   0  12   1       43.20       47.45      1.11 o 
   1  12   1      169.98      170.16      2.19 o 
   2  12   1       14.13       18.00      0.91 o 
   3  12   1      751.06      719.40      7.36 o 
   4  12   1       25.25       29.43      2.69 o 
   5  12   1        8.43        8.90      2.11 o 
  -6  13   1        8.21        0.30      3.78 o 
  -5  13   1       14.47       16.29      4.56 o 
  -4  13   1        0.71        2.80      1.36 o 
  -3  13   1        0.11        5.19      1.73 o 
  -2  13   1       20.88       26.55      1.37 o 
  -1  13   1       81.06      112.33      1.64 o 
   0  13   1      680.07      694.14      7.65 o 
   1  13   1      124.11      142.13      2.05 o 
   2  13   1        2.34        4.77      0.68 o 
   3  13   1        8.92       20.87      2.13 o 
   4  13   1        4.17        4.72      2.14 o 
   5  13   1        5.01        6.24      1.95 o 
  -6  14   1        0.73       -0.02      3.57 o 
  -5  14   1        1.52        1.05      2.28 o 
  -4  14   1       86.38       83.69      2.84 o 
  -3  14   1      317.46      296.71      3.76 o 
  -2  14   1     2033.83     2300.44     18.27 o 
  -1  14   1     1008.18      982.41      8.09 o 
   0  14   1        9.75        9.33      0.71 o 
   1  14   1     2169.79     2183.08     15.31 o 
   2  14   1      334.96      335.38      3.47 o 
   3  14   1        3.60        7.70      2.23 o 
   4  14   1       23.44       26.85      3.48 o 
   5  14   1        3.67        2.81      1.91 o 
  -6  15   1        0.04        3.29      3.89 o 
  -5  15   1       36.79       39.81      4.38 o 
  -4  15   1      467.54      422.45     16.40 o 
  -3  15   1       20.53       33.63      1.41 o 
  -2  15   1       39.81       36.65      3.43 o 
  -1  15   1     2067.11     2215.77     16.31 o 
   0  15   1      552.93      454.94      4.15 o 
   1  15   1      915.29      920.77      6.90 o 
   2  15   1       59.50       58.04      1.58 o 
   3  15   1      832.24      784.37      8.08 o 
   4  15   1       95.54       95.09      2.96 o 
   5  15   1      105.56       95.99      3.91 o 
  -6  16   1       23.01       22.58      5.29 o 
  -5  16   1      128.33      117.39      6.09 o 
  -4  16   1        5.75        5.47      3.21 o 
  -3  16   1      252.85      269.71      3.75 o 
  -2  16   1      957.93     1008.16      8.77 o 
  -1  16   1      323.62      306.95      5.29 o 
   0  16   1     2749.78     2723.51     18.49 o 
   1  16   1       94.31      151.92      3.96 o 
   2  16   1       22.84       22.53      1.20 o 
   3  16   1      864.33      816.13      9.54 o 
   4  16   1      115.29      116.55      2.87 o 
   5  16   1       24.89       27.27      2.77 o 
  -6  17   1        7.84        2.81      4.14 o 
  -5  17   1        3.21        7.79      3.18 o 
  -4  17   1        0.44        0.25      1.23 o 
  -3  17   1       17.94       30.65      1.49 o 
  -2  17   1      380.86      405.31      4.97 o 
  -1  17   1      647.14      675.12      6.22 o 
   0  17   1      105.90      111.35      2.77 o 
   1  17   1      127.77      125.72      2.59 o 
   2  17   1      294.89      284.41      4.86 o 
   3  17   1      529.25      515.33      6.23 o 
   4  17   1       13.54       16.36      1.64 o 
   5  17   1        0.06        1.20      2.02 o 
  -6  18   1        0.26       -0.05      4.10 o 
  -5  18   1       82.49       76.83      5.50 o 
  -4  18   1       61.89       55.61      3.42 o 
  -3  18   1      216.32      202.09      4.89 o 
  -2  18   1      143.61      151.77      2.63 o 
  -1  18   1       24.95       22.10      1.88 o 
   0  18   1       30.26       38.78      3.04 o 
   1  18   1      337.48      399.88      3.84 o 
   2  18   1      409.77      371.95      4.79 o 
   3  18   1      689.36      654.12      7.24 o 
   4  18   1       10.07       10.34      1.72 o 
   5  18   1        0.14        0.77      1.98 o 
  -6  19   1        1.54        3.13      4.46 o 
  -5  19   1       23.97       21.38      3.93 o 
  -4  19   1      350.38      301.39      6.04 o 
  -3  19   1      369.90      364.86      5.72 o 
  -2  19   1      516.63      401.07     50.00 o 
  -1  19   1       96.11       88.58      1.90 o 
   0  19   1     1748.78     1736.20     13.55 o 
   1  19   1      828.97      836.48      6.95 o 
   2  19   1      282.80      268.67      4.99 o 
   3  19   1      100.00      102.13      2.69 o 
   4  19   1       76.97       70.23      2.56 o 
   5  19   1       23.19       23.85      4.78 o 
  -5  20   1        0.59        1.65      3.04 o 
  -4  20   1        1.47        6.40      2.80 o 
  -3  20   1      454.36      406.87      6.22 o 
  -2  20   1       12.89       21.21      2.03 o 
  -1  20   1       59.39       52.01      1.58 o 
   0  20   1       20.75       49.27      4.31 o 
   1  20   1      779.29      753.48      6.50 o 
   2  20   1        9.81       10.57      1.28 o 
   3  20   1        5.37        6.08      1.35 o 
   4  20   1       20.02       28.58      2.58 o 
   5  20   1       16.92       21.30      2.79 o 
  -5  21   1        2.91        6.64      3.45 o 
  -4  21   1        7.31       10.26      1.93 o 
  -3  21   1       96.94      100.06      3.16 o 
  -2  21   1       18.24       22.83      1.59 o 
  -1  21   1       81.64       94.87      2.73 o 
   0  21   1        9.48       10.39      1.37 o 
   1  21   1     1002.39      973.97      8.84 o 
   2  21   1       10.71       14.40      1.24 o 
   3  21   1      102.15       93.18      2.73 o 
   4  21   1       13.48       12.72      1.71 o 
   5  21   1        3.54        7.96      3.12 o 
  -5  22   1       29.80       29.81      2.76 o 
  -4  22   1       85.80       78.31      3.43 o 
  -3  22   1      425.29      374.88      6.15 o 
  -2  22   1       94.57       77.56      2.42 o 
  -1  22   1      898.43      914.99      8.23 o 
   0  22   1      427.67      423.13      4.81 o 
   1  22   1       21.07       33.43      7.01 o 
   2  22   1       62.32       71.19      1.90 o 
   3  22   1       13.25       14.26      1.62 o 
   4  22   1        2.62        1.21      1.44 o 
   5  22   1        1.29        0.31      2.11 o 
  -5  23   1       27.33       26.78      2.26 o 
  -4  23   1      243.82      216.82      5.50 o 
  -3  23   1      174.21      185.78      4.66 o 
  -2  23   1       27.99       32.35      1.87 o 
   0  23   1        0.07       10.72      1.40 o 
   1  23   1      215.04      236.80      3.53 o 
   2  23   1      104.35       93.87      2.36 o 
   3  23   1       85.08       82.63      2.67 o 
   4  23   1       20.27       23.70      2.04 o 
   5  23   1        1.22        2.65      2.24 o 
  -5  24   1       59.88       56.39      4.20 o 
  -4  24   1       36.61       37.08      2.93 o 
  -3  24   1       60.27       67.77      2.91 o 
  -2  24   1       61.76       70.06      2.44 o 
  -1  24   1     1800.22     1699.61     14.32 o 
   0  24   1      245.39      263.72      3.76 o 
   1  24   1      339.58      319.34      4.24 o 
   2  24   1      257.37      228.26      3.71 o 
   3  24   1      145.90      144.49      3.41 o 
   4  24   1        3.64        5.79      1.62 o 
   5  24   1        0.00        0.66      2.32 o 
  -5  25   1        0.77        2.54      1.75 o 
  -4  25   1        6.43        4.91      2.01 o 
  -3  25   1       19.67       25.37      2.21 o 
  -2  25   1      271.24      258.16      4.52 o 
   0  25   1      748.84      743.22      7.56 o 
   1  25   1        1.44       12.05      1.65 o 
   2  25   1       52.45       93.34      2.99 o 
   3  25   1       35.74       51.08      2.62 o 
   4  25   1        0.78       -0.14      1.50 o 
  -5  26   1       29.51       33.41      2.71 o 
  -4  26   1        6.35        3.52      3.98 o 
  -3  26   1       15.51       14.88      2.04 o 
  -2  26   1       19.02       26.81      2.16 o 
  -1  26   1      153.22      145.64      3.18 o 
   0  26   1      107.40      140.74      2.81 o 
   1  26   1       30.41       39.55      1.87 o 
   2  26   1     1373.05     1253.57     12.48 o 
   3  26   1       18.56       18.04      2.56 o 
   4  26   1       29.24       29.27      2.41 o 
  -5  27   1        4.67        6.66      2.02 o 
  -4  27   1        5.02        0.27      1.98 o 
  -3  27   1       11.14        8.93      2.05 o 
  -2  27   1      120.69      106.35      2.59 o 
  -1  27   1       39.16       49.71      2.14 o 
   0  27   1      159.17      147.71      2.92 o 
   1  27   1      101.16       93.52      2.44 o 
   3  27   1        1.68        3.55      1.88 o 
   4  27   1        5.29        7.25      1.88 o 
  -5  28   1       39.39       48.33      3.21 o 
  -4  28   1       48.81       49.42      3.51 o 
  -3  28   1       82.81       76.48      3.28 o 
  -2  28   1       83.60       88.71      2.52 o 
  -1  28   1      194.73      179.30      3.64 o 
   0  28   1        3.56       13.99      1.70 o 
   1  28   1       59.50       62.93      2.93 o 
   2  28   1     1156.94     1081.64     11.04 o 
   3  28   1       80.49       76.88      3.51 o 
   4  28   1        8.43        9.00      1.96 o 
  -5  29   1        2.64        4.27      2.49 o 
  -4  29   1       83.44       81.62      4.11 o 
  -3  29   1       13.11       11.32      2.02 o 
  -2  29   1      500.26      463.87      9.81 o 
  -1  29   1        0.47       15.00      1.95 o 
   0  29   1      557.94      497.44      6.51 o 
   1  29   1      161.41      140.02      3.05 o 
   2  29   1      583.87      592.00      7.30 o 
   3  29   1       29.05       28.04      2.64 o 
   4  29   1        2.29        1.01      1.76 o 
  -5  30   1       41.17       49.50      4.97 o 
  -4  30   1        9.90       13.61      2.64 o 
  -3  30   1       40.34       43.09      3.44 o 
  -2  30   1       42.06       58.97      2.75 o 
  -1  30   1      969.17      874.62     10.20 o 
   0  30   1       66.22      102.58      4.81 o 
   1  30   1      141.81      134.13      3.05 o 
   2  30   1      116.46      128.43      3.27 o 
   3  30   1      109.27       93.00      3.82 o 
   4  30   1        8.92        4.04      2.06 o 
  -5  31   1       17.73       23.12      2.85 o 
  -4  31   1        2.39        4.97      2.35 o 
  -3  31   1        0.24        0.64      1.76 o 
  -2  31   1       78.14       79.42      2.53 o 
   0  31   1      253.19      237.50      4.94 o 
   1  31   1       40.12       52.57      2.31 o 
   2  31   1       14.35       18.62      2.28 o 
   3  31   1       18.67       19.72      2.57 o 
   4  31   1        3.12        3.41      2.21 o 
  -5  32   1       17.76       27.66      3.96 o 
  -4  32   1       11.36        5.91      2.72 o 
  -3  32   1       67.90       63.77      3.43 o 
  -2  32   1       74.29       74.69      2.54 o 
  -1  32   1      103.19      115.19      3.24 o 
   0  32   1       12.84       25.52      2.19 o 
   1  32   1      159.85      159.80      3.81 o 
   2  32   1      172.77      171.30      4.13 o 
   3  32   1        9.81       12.69      2.67 o 
   4  32   1       16.48       15.67      2.87 o 
  -4  33   1      113.78       97.19      4.68 o 
  -3  33   1        0.35        1.75      1.86 o 
  -2  33   1      133.98      131.54      3.42 o 
  -1  33   1       51.47       54.77      3.42 o 
   0  33   1       27.24       23.77      2.18 o 
   1  33   1      659.51      621.68      8.04 o 
   2  33   1      128.60      130.66      3.72 o 
   3  33   1      160.80      129.64      5.18 o 
   4  33   1       17.72       12.69      2.81 o 
  -4  34   1       10.42       16.30      3.61 o 
  -3  34   1       84.16       78.99      3.83 o 
  -2  34   1        0.47        7.43      1.56 o 
  -1  34   1      156.16      147.58      4.13 o 
   0  34   1       16.60       18.43      2.12 o 
   1  34   1      334.37      362.95      5.96 o 
   2  34   1        2.08        8.33      1.70 o 
   3  34   1       10.36       26.87      3.30 o 
   4  34   1        0.19        2.40      2.63 o 
  -4  35   1        1.56       -1.12      3.04 o 
  -3  35   1       10.06       15.16      2.44 o 
  -2  35   1      192.39      179.08      4.10 o 
  -1  35   1      135.02      141.16      4.12 o 
   0  35   1       30.55       23.39      2.36 o 
   1  35   1      376.51      364.08      6.04 o 
   2  35   1       66.40       64.44      5.06 o 
   3  35   1      163.28      137.25      5.48 o 
   4  35   1        0.03       -0.87      2.39 o 
  -4  36   1        0.01        1.32      2.89 o 
  -3  36   1       78.88       75.40      3.92 o 
  -2  36   1        0.56       14.09      2.63 o 
  -1  36   1        8.45       13.63      2.08 o 
   0  36   1       48.76       66.38      3.31 o 
   1  36   1      426.40      405.94      7.17 o 
   2  36   1       51.68       59.26      3.09 o 
   3  36   1       33.59       30.63      3.86 o 
  -4  37   1       19.88       17.73      3.93 o 
  -3  37   1        4.39        9.63      2.39 o 
  -2  37   1      113.18      101.85      3.34 o 
  -1  37   1       26.59       28.84      2.57 o 
   0  37   1      329.97      294.17      6.07 o 
   1  37   1       25.69       34.54      3.95 o 
   2  37   1       48.84       51.98      3.87 o 
   3  37   1        4.39       11.29      2.93 o 
  -4  38   1        5.07        5.46      3.32 o 
  -3  38   1       49.24       48.30      3.57 o 
  -2  38   1        0.03        4.89      1.69 o 
  -1  38   1       17.20       22.12      2.43 o 
   0  38   1        7.68       22.13      2.41 o 
   1  38   1        8.77       11.14      2.13 o 
   2  38   1       21.89       25.87      2.49 o 
   3  38   1       42.93       42.89      4.03 o 
  -4  39   1        5.34        2.05      3.37 o 
  -3  39   1       12.40       13.24      2.98 o 
  -2  39   1        0.13        0.05      1.92 o 
  -1  39   1        0.16       -0.89      2.53 o 
   0  39   1        2.01        6.74      1.99 o 
   1  39   1        0.85        1.01      2.10 o 
   2  39   1        7.26       13.21      2.25 o 
   3  39   1        1.43        8.46      2.96 o 
  -4  40   1        0.12       -1.57      3.11 o 
  -3  40   1        0.43       -0.33      2.49 o 
  -2  40   1        0.41        1.56      2.08 o 
  -1  40   1        9.12        8.59      2.12 o 
   0  40   1       45.34       59.87      3.45 o 
   1  40   1        9.53       10.06      2.19 o 
   2  40   1       37.85       41.86      3.57 o 
   3  40   1        0.05       -2.38      2.54 o 
  -3  41   1        2.77        0.80      2.57 o 
  -2  41   1       28.01       33.79      3.26 o 
  -1  41   1       52.50       54.37      3.42 o 
   0  41   1       59.03       66.45      3.69 o 
   1  41   1        1.92        1.41      2.05 o 
   2  41   1        5.68        7.39      3.76 o 
   3  41   1        2.13        7.89      4.63 o 
  -3  42   1       29.72       39.67      5.85 o 
  -2  42   1        0.54        3.32      2.26 o 
  -1  42   1       49.92       56.62      3.52 o 
   0  42   1        6.00       14.33      2.44 o 
   1  42   1       26.22       29.68      3.28 o 
   2  42   1       14.80       16.99      3.99 o 
   3  42   1       21.95       27.65      4.12 o 
  -3  43   1        3.22        1.08      3.48 o 
  -2  43   1       17.85       19.98      2.91 o 
  -1  43   1        5.59        7.07      2.29 o 
   0  43   1       24.60       25.59      2.85 o 
   1  43   1       28.16       27.43      3.21 o 
   2  43   1       18.95       18.86      4.84 o 
  -3  44   1        1.97        0.93      3.47 o 
  -2  44   1        3.08        1.78      2.30 o 
  -1  44   1       15.91       17.85      2.68 o 
   0  44   1      169.38      145.63      4.90 o 
   1  44   1        2.63        5.05      2.48 o 
   2  44   1        0.86        4.04      3.56 o 
  -3  45   1        9.73       16.05      5.76 o 
  -2  45   1        0.47        3.50      3.62 o 
  -1  45   1        6.01        3.15      2.25 o 
   0  45   1       29.61       49.90      5.41 o 
   1  45   1        9.48       13.01      2.92 o 
   2  45   1        7.46       12.82      4.37 o 
  -2  46   1        7.33        4.74      3.81 o 
  -1  46   1        1.39       -2.03      2.03 o 
   0  46   1       49.08       51.68      3.74 o 
   1  46   1        9.41       10.06      2.85 o 
   2  46   1        7.15        7.69      3.82 o 
  -2  47   1       23.62       23.96      4.88 o 
  -1  47   1        1.07        0.24      3.02 o 
   0  47   1        0.44        7.89      3.56 o 
   1  47   1        6.77       11.47      3.07 o 
  -2  48   1        0.60       -0.24      5.69 o 
  -1  48   1        1.93       -1.84      2.46 o 
   0  48   1        0.03        1.19      2.42 o 
   1  48   1        0.06        3.77      2.62 o 
  -1  49   1        8.96        8.68      3.11 o 
   0  49   1        0.02        1.01      2.49 o 
   0  50   1        2.26       -3.50      3.50 o 
  -6   0   2      164.12      161.06      7.02 o 
  -5   0   2        1.18        0.17      1.77 o 
  -4   0   2       96.07       76.63      2.69 o 
  -3   0   2      240.27      297.73      4.96 o 
  -2   0   2     4696.99     4863.15     58.51 o 
  -1   0   2     1868.55     1939.91     19.80 o 
   0   0   2     1147.49     1107.84     10.70 o 
   1   0   2     3237.21     3632.18     36.76 o 
   2   0   2      167.19      170.33      3.48 o 
   3   0   2      305.99      292.95      7.39 o 
   4   0   2      388.01      381.16     26.69 o 
   5   0   2        2.98        2.17      2.57 o 
  -6   1   2       54.20       65.35      3.94 o 
  -5   1   2       30.41       36.95      2.15 o 
  -4   1   2        0.14        0.80      0.82 o 
  -3   1   2     1072.46     1118.72      9.58 o 
  -2   1   2       84.23       84.11      4.85 o 
  -1   1   2        0.59        0.81      0.54 o 
   0   1   2      461.03      432.26      3.77 o 
   1   1   2     1286.08     1247.62      9.19 o 
   2   1   2      311.74      290.65      3.36 o 
   3   1   2        3.67       10.37      1.80 o 
   4   1   2       50.49       70.55      3.24 o 
   5   1   2        0.00       -0.23      1.76 o 
  -6   2   2       12.70       20.92      2.66 o 
  -5   2   2       73.38       72.08      2.61 o 
  -4   2   2      194.66      209.83      3.44 o 
  -3   2   2       60.85       59.17      2.88 o 
  -2   2   2      468.17      549.93      4.99 o 
  -1   2   2      816.85      819.22      6.51 o 
   0   2   2      557.65      473.18      7.18 o 
   1   2   2      868.01      946.14      6.80 o 
   2   2   2      105.52      113.77      4.38 o 
   3   2   2       82.11       80.29      2.91 o 
   4   2   2      281.11      258.47      5.43 o 
   5   2   2        0.12       -0.78      1.84 o 
  -6   3   2       94.89       99.62      5.28 o 
  -5   3   2       26.09       25.35      2.07 o 
  -4   3   2      136.01      146.92      2.93 o 
  -3   3   2        0.54       -0.93      1.12 o 
  -2   3   2       40.88       49.60      1.15 o 
  -1   3   2     3032.02     3077.66     21.67 o 
   0   3   2       85.61       94.94      2.59 o 
   1   3   2      220.28      235.23      2.38 o 
   2   3   2     1318.69     1367.07     11.16 o 
   3   3   2        0.21        8.34      1.59 o 
   4   3   2       66.31       70.51      3.21 o 
   5   3   2        4.08        4.96      2.00 o 
  -6   4   2       78.42       80.83      6.95 o 
  -5   4   2        0.00        5.89      1.43 o 
  -4   4   2      632.18      621.13      8.71 o 
  -3   4   2       58.19       69.83      2.06 o 
  -2   4   2       19.77        7.15      1.30 o 
  -1   4   2        3.96       22.95      1.25 o 
   0   4   2     4645.78     4585.28     29.72 o 
   1   4   2     1622.73     1635.48     12.10 o 
   2   4   2        0.34        5.48      1.18 o 
   3   4   2      640.89      606.76      6.72 o 
   4   4   2       43.54       46.05      2.82 o 
   5   4   2       29.16       26.95      4.37 o 
  -6   5   2        6.86        8.56      3.97 o 
  -5   5   2      281.11      251.74      4.66 o 
  -4   5   2       34.34       45.03      1.81 o 
  -3   5   2     1201.37     1257.50      9.46 o 
  -2   5   2      825.88      946.11     10.21 o 
  -1   5   2      694.47      756.69      5.74 o 
   0   5   2       11.76        8.16      0.87 o 
   1   5   2     1688.00     1845.78     11.33 o 
   2   5   2      220.75      236.38      3.07 o 
   3   5   2        2.31        6.47      1.26 o 
   4   5   2       23.55       27.73      3.16 o 
   5   5   2        0.83       -0.05      1.89 o 
  -6   6   2        7.22        5.69      3.59 o 
  -5   6   2        6.20       14.16      2.38 o 
  -4   6   2       90.70      104.85      2.19 o 
  -3   6   2     1156.00     1256.76      9.47 o 
  -2   6   2     1892.67     1957.39     15.78 o 
  -1   6   2       70.03       74.42      1.35 o 
   0   6   2      661.06      696.24      5.52 o 
   1   6   2     1728.11     1951.39     13.40 o 
   2   6   2      806.86      803.94      6.50 o 
   3   6   2       16.46       21.41      1.60 o 
   4   6   2       42.95       49.08      3.74 o 
   5   6   2       12.61       11.96      2.26 o 
  -6   7   2        9.80        1.33      3.27 o 
  -5   7   2       60.87       57.34      3.56 o 
  -4   7   2       66.73       69.64      2.16 o 
  -3   7   2       32.46       69.51      3.79 o 
  -2   7   2       33.88       36.01      1.73 o 
  -1   7   2     1203.45     1214.67      8.72 o 
   0   7   2       40.00       46.41      1.12 o 
   1   7   2       40.90       53.63      2.82 o 
   2   7   2       10.89       18.09      1.34 o 
   3   7   2      156.24      176.53      3.43 o 
   4   7   2        0.12        4.93      1.75 o 
   5   7   2       34.02       38.43      3.68 o 
  -6   8   2       37.28       45.58      5.55 o 
  -5   8   2      267.21      232.74      6.24 o 
  -4   8   2      378.24      365.25      7.74 o 
  -3   8   2     1378.35     1498.70     15.04 o 
  -2   8   2      364.12      352.91      4.87 o 
  -1   8   2     7220.17     7605.83     48.53 o 
   0   8   2      585.47      613.39      4.77 o 
   1   8   2       12.27       17.84      1.18 o 
   2   8   2      458.58      464.14      4.79 o 
   3   8   2      893.62      844.55     14.08 o 
   4   8   2      105.16      107.16      3.65 o 
   5   8   2        6.98        6.94      2.35 o 
  -6   9   2        6.63       11.70      3.96 o 
  -5   9   2      138.48      129.62      4.80 o 
  -4   9   2        4.26       11.51      2.04 o 
  -3   9   2      457.89      493.27      5.51 o 
  -2   9   2      129.09      128.50      1.91 o 
  -1   9   2     2841.60     2522.44     17.00 o 
   0   9   2     3400.68     3500.14     20.41 o 
   1   9   2      555.14      547.22      4.80 o 
   2   9   2      622.80      622.90      5.93 o 
   3   9   2     1322.86     1201.33     11.85 o 
   4   9   2      187.54      171.32      4.49 o 
   5   9   2       51.50       55.86      4.76 o 
  -6  10   2       15.80       21.53      4.61 o 
  -5  10   2       15.52       18.18      2.67 o 
  -4  10   2      102.65      102.19      2.75 o 
  -3  10   2        6.23        8.65      0.85 o 
  -2  10   2     2540.16     2501.63     30.96 o 
  -1  10   2       47.86       68.16      1.43 o 
   0  10   2       13.06       29.05      1.94 o 
   1  10   2      157.38      194.36      2.21 o 
   2  10   2      479.41      425.10      4.63 o 
   3  10   2       83.31      118.91      4.27 o 
   4  10   2       15.92       22.89      2.31 o 
   5  10   2       86.95       81.20      3.75 o 
  -6  11   2        1.61        5.16      3.77 o 
  -5  11   2       31.04       29.88      3.01 o 
  -4  11   2        8.77       15.94      3.26 o 
  -3  11   2       20.80       27.99      1.07 o 
  -2  11   2       11.28       22.46      1.61 o 
  -1  11   2      552.02      607.07      7.84 o 
   0  11   2     1582.83     1671.33     10.47 o 
   1  11   2      699.18      743.74      5.49 o 
   2  11   2      635.36      627.99      6.06 o 
   3  11   2        6.38       15.86      1.78 o 
   4  11   2        6.12        6.16      1.85 o 
   5  11   2        8.88       12.71      2.39 o 
  -6  12   2        0.21       -0.41      3.39 o 
  -5  12   2       23.06       21.59      4.11 o 
  -4  12   2      696.53      615.55     10.38 o 
  -3  12   2        5.18       11.85      0.95 o 
  -2  12   2      152.04      162.94      3.66 o 
  -1  12   2     1163.05     1236.26     10.94 o 
   0  12   2     5543.35     5831.11     33.29 o 
   1  12   2       93.36       98.65      1.60 o 
   2  12   2        7.18       17.57      1.89 o 
   3  12   2       37.81       43.36      2.52 o 
   4  12   2       57.82       56.62      3.13 o 
   5  12   2       13.59       15.99      2.50 o 
  -6  13   2        2.96        2.78      3.84 o 
  -5  13   2        0.14        0.36      2.36 o 
  -4  13   2        0.76        8.97      1.55 o 
  -3  13   2     1503.24     1518.82     13.58 o 
  -2  13   2      575.60      578.33      6.99 o 
  -1  13   2      882.19      906.60     10.89 o 
   0  13   2       29.32       65.38      1.97 o 
   1  13   2       68.38       58.81      1.29 o 
   2  13   2      224.85      214.99      3.43 o 
   3  13   2      449.93      434.84      5.67 o 
   4  13   2       18.65       17.61      2.37 o 
   5  13   2        5.83        5.46      2.17 o 
  -6  14   2       11.86       15.15      4.58 o 
  -5  14   2       18.68       15.96      3.35 o 
  -4  14   2        8.42       15.03      1.63 o 
  -3  14   2        0.89        9.23      1.17 o 
  -2  14   2     2642.84     2720.11     23.05 o 
  -1  14   2     6589.93     6678.10     51.34 o 
   0  14   2      163.24      190.77      2.36 o 
   1  14   2        6.07        7.59      0.75 o 
   2  14   2      745.60      720.57      7.79 o 
   3  14   2      602.99      525.59      6.45 o 
   4  14   2       43.54       45.93      2.96 o 
   5  14   2       52.64       54.69      3.82 o 
  -6  15   2        0.53        5.75      3.96 o 
  -5  15   2       21.52       22.13      6.07 o 
  -4  15   2       12.97       13.63      3.28 o 
  -3  15   2        6.02        4.26      1.14 o 
  -2  15   2      516.32      546.85      6.01 o 
  -1  15   2      286.87      322.59      6.41 o 
   0  15   2      742.54      808.86      6.28 o 
   1  15   2        0.02       -0.14      0.56 o 
   2  15   2       18.66       28.07      1.58 o 
   3  15   2        6.25       16.50      1.96 o 
   4  15   2       80.84       77.05      3.70 o 
   5  15   2        8.50       10.75      2.63 o 
  -6  16   2        0.57       -3.47      3.47 o 
  -5  16   2       38.41       37.41      4.21 o 
  -4  16   2       58.18       55.36      3.22 o 
  -3  16   2        2.89        4.81      1.02 o 
  -2  16   2       26.80       32.88      1.47 o 
  -1  16   2       99.40      111.37      3.06 o 
   0  16   2      688.23      715.11      5.76 o 
   1  16   2       76.10       74.69      1.61 o 
   2  16   2       39.54       49.07      1.96 o 
   3  16   2      101.41      104.88      2.89 o 
   4  16   2       38.66       49.22      2.91 o 
   5  16   2       25.63       25.43      3.17 o 
  -6  17   2       29.86       27.35      5.62 o 
  -5  17   2       50.25       42.93      4.50 o 
  -4  17   2        0.57        2.76      1.45 o 
  -3  17   2      515.01      495.36      6.83 o 
  -2  17   2       84.11      120.17      3.17 o 
  -1  17   2     1042.91     1018.78     10.95 o 
   0  17   2        0.26        2.91      0.70 o 
   1  17   2      194.99      166.32      2.39 o 
   2  17   2       11.45       18.89      1.45 o 
   3  17   2        0.85        3.88      1.38 o 
   4  17   2       85.90       90.19      2.94 o 
   5  17   2        0.06        0.40      2.28 o 
  -6  18   2        4.24       -0.55      3.87 o 
  -5  18   2        0.01        1.32      2.73 o 
  -4  18   2      467.29      427.73      8.08 o 
  -3  18   2        1.68        8.08      1.39 o 
  -2  18   2      140.26      137.11      2.43 o 
  -1  18   2       98.63      120.04      3.21 o 
   0  18   2      594.64      562.85      4.93 o 
   1  18   2       27.82       28.58      1.61 o 
   2  18   2       79.08       81.12      2.45 o 
   3  18   2      192.52      188.30      3.80 o 
   4  18   2       12.91       13.46      1.79 o 
  -6  19   2        3.77        0.97      4.00 o 
  -5  19   2       91.78       81.22      3.24 o 
  -4  19   2        0.32        6.86      1.72 o 
  -3  19   2      101.91      115.41      3.16 o 
  -2  19   2       37.82       35.73      2.68 o 
  -1  19   2       13.74        7.59      0.94 o 
   0  19   2      384.27      414.63      4.22 o 
   1  19   2       95.85       90.39      2.23 o 
   2  19   2      649.71      595.77      5.75 o 
   3  19   2       22.07       29.07      2.01 o 
   4  19   2       19.63       17.99      1.91 o 
  -6  20   2       23.26       18.55      5.48 o 
  -5  20   2       33.68       29.09      2.41 o 
  -4  20   2        8.41       13.66      2.74 o 
  -3  20   2       18.04       24.01      3.35 o 
  -2  20   2        3.46        3.98      0.98 o 
  -1  20   2       87.93      102.83      2.25 o 
   0  20   2       53.52       73.70      3.17 o 
   1  20   2      133.66      118.23      2.30 o 
   2  20   2      174.62      166.34      2.85 o 
   3  20   2       32.48       39.15      2.44 o 
   4  20   2        6.22       12.51      1.82 o 
  -6  21   2       19.41       26.64      5.99 o 
  -5  21   2       24.82       23.15      2.71 o 
  -4  21   2      168.76      128.59      4.19 o 
  -3  21   2      306.22      284.30      5.20 o 
  -2  21   2      217.96      209.27      3.49 o 
  -1  21   2        0.07        5.00      0.92 o 
   0  21   2      593.35      565.25      5.36 o 
   1  21   2       94.19       92.82      2.14 o 
   2  21   2       74.22       76.25      1.96 o 
   3  21   2        0.38        4.46      1.48 o 
   4  21   2       99.24       96.45      3.13 o 
  -6  22   2       38.54       42.75      7.02 o 
  -5  22   2        8.10        8.59      2.01 o 
  -4  22   2      361.91      326.16      6.88 o 
  -3  22   2       10.08        7.14      2.10 o 
  -2  22   2      263.22      212.18      4.30 o 
  -1  22   2     1000.16      944.20      8.63 o 
   0  22   2      286.44      254.60      3.25 o 
   1  22   2      362.12      329.36      4.11 o 
   2  22   2      199.29      193.58      3.61 o 
   3  22   2      157.74      152.27      3.88 o 
   4  22   2        0.47        4.48      1.65 o 
  -5  23   2       86.97       88.10      6.49 o 
  -4  23   2       54.18       61.34      3.38 o 
  -3  23   2      117.23       94.57      3.18 o 
  -2  23   2       12.88       15.62      1.69 o 
  -1  23   2      365.58      330.45      4.75 o 
   0  23   2        6.80       10.81      0.99 o 
   1  23   2      117.00      107.46      2.35 o 
   2  23   2      175.05      164.77      2.87 o 
   3  23   2       50.40       49.27      2.75 o 
   4  23   2        0.12        1.94      1.59 o 
  -5  24   2       14.06       17.90      4.28 o 
  -4  24   2       56.39       46.52      3.15 o 
  -3  24   2      211.48      187.94      4.42 o 
  -2  24   2      157.38      162.95      3.95 o 
  -1  24   2      101.53      112.82      2.53 o 
   0  24   2       22.16       27.88      1.33 o 
   1  24   2      165.54      156.10      2.84 o 
   2  24   2      297.53      269.26      3.82 o 
   3  24   2        0.04       -0.05      1.52 o 
   4  24   2        3.81        4.50      1.72 o 
  -5  25   2       32.63       30.96      3.18 o 
  -4  25   2        0.01        2.00      1.78 o 
  -3  25   2      157.99      131.09      3.80 o 
  -2  25   2      374.84      361.84      6.84 o 
  -1  25   2        1.27        0.98      0.93 o 
   0  25   2       18.98       21.19      1.26 o 
   1  25   2       55.54       65.82      2.46 o 
   2  25   2       11.96       23.42      1.49 o 
   3  25   2        0.00       -1.05      1.49 o 
   4  25   2        0.03       -0.89      1.63 o 
  -5  26   2        0.20        4.69      2.23 o 
  -4  26   2       58.63       58.50      3.49 o 
  -3  26   2        3.06       10.23      2.58 o 
  -2  26   2      447.10      433.83      6.91 o 
  -1  26   2        1.05        4.57      1.16 o 
   0  26   2       73.78       62.38      2.01 o 
   1  26   2      342.91      338.07      4.68 o 
   2  26   2      175.66      167.71      3.06 o 
   3  26   2       25.28       26.43      2.37 o 
   4  26   2        0.45        0.79      1.71 o 
  -5  27   2       44.39       52.21      7.65 o 
  -4  27   2        3.18        3.16      2.04 o 
  -3  27   2      169.08      155.81      4.20 o 
  -2  27   2       18.67       35.29      2.40 o 
  -1  27   2      744.38      670.50      7.88 o 
   0  27   2       56.55       58.68      2.35 o 
   1  27   2      596.08      537.07      6.28 o 
   2  27   2       45.47       54.34      2.06 o 
   3  27   2       40.79       33.81      2.60 o 
   4  27   2       49.63       57.74      3.79 o 
  -5  28   2        0.82        5.95      2.42 o 
  -4  28   2       26.47       18.84      3.79 o 
  -3  28   2       42.60       44.42      2.77 o 
  -2  28   2      571.54      518.06      7.92 o 
  -1  28   2      184.07      198.00      3.94 o 
   0  28   2        1.95        3.34      1.26 o 
   1  28   2        6.94       17.04      2.31 o 
   2  28   2      113.86      107.55      3.30 o 
   3  28   2        0.05       -1.00      1.79 o 
   4  28   2        7.54        9.52      2.18 o 
  -5  29   2        2.46        4.78      2.48 o 
  -4  29   2        5.63        4.86      2.26 o 
  -3  29   2       75.58       66.89      3.26 o 
  -2  29   2        6.98       23.67      3.70 o 
  -1  29   2       29.01       41.47      2.23 o 
   0  29   2       31.73       44.71      2.89 o 
   1  29   2       65.51       66.26      2.66 o 
   2  29   2      129.29      125.63      3.20 o 
   3  29   2        1.84        3.36      2.23 o 
   4  29   2        5.59        2.77      2.17 o 
  -5  30   2        2.89        6.75      2.72 o 
  -4  30   2       70.83       68.36      6.84 o 
  -3  30   2       55.77       58.46      3.35 o 
  -2  30   2       72.30       70.87      3.20 o 
  -1  30   2      236.72      201.48      5.03 o 
   0  30   2      532.79      449.97      6.39 o 
   1  30   2       56.43       60.55      3.99 o 
   2  30   2        4.00        7.09      1.51 o 
   3  30   2       11.10       10.75      2.50 o 
   4  30   2       17.05        9.72      2.62 o 
  -5  31   2       72.26       66.54      5.20 o 
  -4  31   2       16.99       22.59      3.03 o 
  -3  31   2       10.92       15.88      2.24 o 
  -2  31   2      146.49      129.31      5.67 o 
  -1  31   2      208.11      201.70      4.14 o 
   0  31   2        2.25       12.33      1.65 o 
   1  31   2      266.16      237.66      4.61 o 
   2  31   2        5.23        7.81      1.58 o 
   3  31   2        0.09       -2.13      2.13 o 
   4  31   2        0.02       -1.61      2.03 o 
  -5  32   2        1.30        6.06      6.36 o 
  -4  32   2        3.38        2.45      1.94 o 
  -3  32   2       26.11       25.05      2.55 o 
  -2  32   2       79.60       86.11      3.49 o 
  -1  32   2        0.18        6.48      1.59 o 
   0  32   2      122.00      106.07      3.61 o 
   1  32   2        3.53        9.76      1.72 o 
   2  32   2       55.17       50.31      2.68 o 
   3  32   2        6.33        7.25      2.27 o 
  -5  33   2        0.02       -2.02      2.55 o 
  -4  33   2        8.09        7.09      2.28 o 
  -3  33   2       13.34       12.07      2.30 o 
  -2  33   2       91.34       82.71      3.48 o 
  -1  33   2       18.30       19.05      2.09 o 
   0  33   2        0.41       16.30      2.33 o 
   1  33   2       18.26       18.15      2.02 o 
   2  33   2       18.92       20.04      2.98 o 
   3  33   2        3.28        2.75      2.11 o 
  -5  34   2        2.91        1.61      2.91 o 
  -4  34   2       29.78       26.34      4.26 o 
  -3  34   2        1.08        4.95      1.98 o 
  -2  34   2        4.77        5.11      1.91 o 
  -1  34   2      102.45       87.56      3.38 o 
   0  34   2      534.34      470.77      8.21 o 
   1  34   2        6.80        9.53      1.81 o 
   2  34   2       17.74       16.95      2.94 o 
   3  34   2       68.31       64.97      3.84 o 
  -4  35   2       11.08        9.15      2.42 o 
  -3  35   2       98.15       89.60      3.91 o 
  -2  35   2        9.55       15.21      2.68 o 
  -1  35   2       46.27       51.86      2.99 o 
   0  35   2        3.92       20.01      3.33 o 
   1  35   2       77.74       76.86      3.44 o 
   2  35   2       93.91       91.28      4.82 o 
   3  35   2       21.19       20.18      3.70 o 
  -4  36   2       57.40       50.64      4.03 o 
  -3  36   2        0.40        5.24      2.14 o 
  -2  36   2        0.19        1.46      2.18 o 
  -1  36   2       10.24        6.46      1.81 o 
   0  36   2        0.02        2.75      1.76 o 
   1  36   2       38.36       44.18      3.30 o 
   2  36   2       25.75       26.30      3.42 o 
   3  36   2        6.15        4.22      2.32 o 
  -4  37   2        2.99       12.67      3.10 o 
  -3  37   2       25.47       27.30      3.96 o 
  -2  37   2       12.21       14.71      3.40 o 
  -1  37   2        1.45        3.35      2.32 o 
   0  37   2        6.09        8.83      2.01 o 
   1  37   2       14.79       16.90      2.57 o 
   2  37   2        1.05        1.21      2.49 o 
   3  37   2        0.00       -2.07      2.07 o 
  -4  38   2        5.00        4.92      2.71 o 
  -3  38   2       17.86       13.81      2.63 o 
  -2  38   2       55.88       44.01      5.69 o 
  -1  38   2        3.58        4.02      1.79 o 
   0  38   2       49.72       52.06      3.20 o 
   1  38   2       17.78       21.10      3.86 o 
   2  38   2       22.79       18.78      3.33 o 
   3  38   2        0.16       -2.16      2.16 o 
  -4  39   2        0.77        2.52      2.65 o 
  -3  39   2       10.85       11.59      2.60 o 
  -2  39   2        0.41       10.76      3.37 o 
  -1  39   2       67.97       73.19      3.70 o 
   0  39   2       22.26       30.56      2.75 o 
   1  39   2        8.24       11.34      2.43 o 
   2  39   2       77.05       90.07      5.30 o 
   3  39   2        0.03       -0.46      2.31 o 
  -4  40   2        7.26        8.90      3.04 o 
  -3  40   2        4.92        5.00      2.43 o 
  -2  40   2      218.76      204.55      7.99 o 
  -1  40   2        0.90        2.32      1.88 o 
   0  40   2        1.24        3.30      1.98 o 
   1  40   2       94.98       85.74      4.38 o 
   2  40   2       43.88       39.07      4.87 o 
  -4  41   2        3.91        5.34      4.65 o 
  -3  41   2       26.51       30.36      4.59 o 
  -2  41   2       34.17       47.32      5.17 o 
  -1  41   2       16.70       16.16      2.50 o 
   0  41   2        0.08        3.56      2.04 o 
   1  41   2        1.67        7.48      2.47 o 
   2  41   2        0.08       -0.05      4.05 o 
  -3  42   2        3.68        3.22      5.58 o 
  -2  42   2        1.00        4.07      3.39 o 
  -1  42   2        2.66        2.62      2.07 o 
   0  42   2       28.85       22.75      3.05 o 
   1  42   2       26.96       21.33      3.11 o 
   2  42   2        0.11        1.51      3.36 o 
  -3  43   2        3.69        6.04      3.65 o 
  -2  43   2        2.72        9.80      3.70 o 
  -1  43   2        0.09        2.72      2.20 o 
   0  43   2       48.64       55.34      3.66 o 
   1  43   2        1.03       -0.05      2.30 o 
   2  43   2        1.70        4.44      3.54 o 
  -3  44   2       38.03       30.91      4.85 o 
  -2  44   2       47.78       46.03      9.68 o 
  -1  44   2       38.67       42.13      3.45 o 
   0  44   2       60.60       62.48      3.91 o 
   1  44   2       23.01       19.15      3.10 o 
   2  44   2        0.25       -2.88      3.24 o 
  -3  45   2       15.91       17.76      4.36 o 
  -2  45   2       27.54       33.39      4.99 o 
  -1  45   2      101.22       94.87      4.41 o 
   0  45   2       21.22       25.51      3.12 o 
   1  45   2       21.74       24.34      3.36 o 
  -2  46   2        0.14       -0.63      3.38 o 
  -1  46   2        6.95       19.90      4.61 o 
   0  46   2        4.32        6.18      2.49 o 
   1  46   2        0.16        1.67      2.59 o 
  -2  47   2        7.98        4.40      3.83 o 
  -1  47   2       12.20       17.99      2.99 o 
   0  47   2        6.65       10.37      2.69 o 
   1  47   2        1.92        1.52      3.15 o 
  -2  48   2       16.67       25.62      7.16 o 
  -1  48   2       39.18       41.57      3.75 o 
   0  48   2       10.73       15.87      2.97 o 
  -1  49   2        9.08       14.15      3.45 o 
   0  49   2        5.33       11.28      6.61 o 
  -6   1   3       62.29       60.09      4.09 o 
  -5   1   3       15.27       15.69      1.83 o 
  -4   1   3      165.39      158.53      4.39 o 
  -3   1   3      276.20      307.01      4.06 o 
  -2   1   3        0.09       -0.47      0.47 o 
  -1   1   3      251.80      208.24      2.71 o 
   0   1   3      286.81      285.67      3.26 o 
   1   1   3      134.36      144.98      2.63 o 
   2   1   3       29.27       47.42      1.79 o 
   3   1   3      226.86      201.80      4.84 o 
   4   1   3        6.88        8.58      2.55 o 
  -6   2   3        3.59        6.58      1.78 o 
  -5   2   3       39.22       38.19      2.25 o 
  -4   2   3        1.93       11.55      1.96 o 
  -3   2   3      968.33      959.14      8.65 o 
  -2   2   3       12.73        3.32      0.94 o 
  -1   2   3      440.89      563.81      5.85 o 
   0   2   3       14.44       12.50      1.34 o 
   1   2   3     2042.29     2067.70     16.05 o 
   2   2   3      899.70      843.58      7.84 o 
   3   2   3        2.28        7.64      1.83 o 
   4   2   3       32.80       35.04      2.84 o 
  -6   3   3        0.61        0.76      1.56 o 
  -5   3   3        0.00        0.00      1.28 o 
  -4   3   3      675.15      630.44     10.05 o 
  -3   3   3       15.52       28.57      1.32 o 
  -2   3   3      128.87      181.13      3.01 o 
  -1   3   3      212.28      236.26      2.97 o 
   0   3   3     2053.56     1990.18     14.18 o 
   1   3   3        2.74       22.06      1.86 o 
   2   3   3       29.27       42.72      2.32 o 
   3   3   3      257.31      233.21      4.03 o 
   4   3   3        5.28        7.63      2.10 o 
  -6   4   3        8.34        8.67      1.83 o 
  -5   4   3        3.52        4.77      1.87 o 
  -4   4   3       67.44       76.77      3.87 o 
  -3   4   3      420.60      414.95      4.13 o 
  -2   4   3      727.71      762.63      9.72 o 
  -1   4   3      589.28      655.49      5.95 o 
   0   4   3     1090.62     1185.98     11.53 o 
   1   4   3      358.06      386.32      4.45 o 
   2   4   3       10.91       14.02      1.48 o 
   3   4   3        9.42       17.07      1.65 o 
   4   4   3        0.28        2.13      1.84 o 
  -6   5   3        1.11        1.70      1.84 o 
  -5   5   3        8.47        7.76      2.18 o 
  -4   5   3       73.13       71.16      3.34 o 
  -3   5   3      112.61       93.63      2.76 o 
  -2   5   3     1018.28     1102.30      9.70 o 
  -1   5   3        1.72        1.98      1.01 o 
   0   5   3     2009.04     1960.09     13.91 o 
   1   5   3      711.93      711.82      5.84 o 
   2   5   3      101.48      111.97      2.39 o 
   3   5   3       99.08       94.45      3.49 o 
   4   5   3        9.36       10.86      2.14 o 
  -6   6   3       57.13       49.85      4.05 o 
  -5   6   3      261.28      239.96      8.49 o 
  -4   6   3      126.75      133.90      3.86 o 
  -3   6   3      291.89      270.40      3.19 o 
  -2   6   3      200.86      220.00      2.67 o 
  -1   6   3      784.31      819.44      6.65 o 
   0   6   3       68.18       49.23      1.98 o 
   1   6   3      299.61      282.78      3.31 o 
   2   6   3      560.70      541.06      5.73 o 
   3   6   3        0.51        5.38      1.47 o 
   4   6   3       49.98       37.81      3.05 o 
  -6   7   3      142.78      129.66      4.06 o 
  -5   7   3       45.55       50.12      3.48 o 
  -4   7   3      736.01      723.54      9.22 o 
  -3   7   3        0.01        2.99      0.90 o 
  -2   7   3      552.91      554.46      4.90 o 
  -1   7   3     2501.59     2429.38     16.77 o 
   0   7   3     1348.90     1349.26     10.15 o 
   1   7   3       63.43       79.88      3.28 o 
   2   7   3       19.31       22.02      1.39 o 
   3   7   3      260.51      234.39      4.32 o 
   4   7   3        2.18        5.77      2.03 o 
  -6   8   3        5.87       11.52      2.06 o 
  -5   8   3        0.06        4.11      2.22 o 
  -4   8   3       30.90       47.05      2.65 o 
  -3   8   3      977.55      965.34      7.45 o 
  -2   8   3      878.76      926.73      8.18 o 
  -1   8   3      560.09      654.91      5.69 o 
   0   8   3        4.38        7.14      1.31 o 
   1   8   3      499.62      461.50      4.36 o 
   2   8   3       43.28       41.96      1.69 o 
   3   8   3        3.23        6.97      1.53 o 
   4   8   3        1.19        1.86      1.88 o 
  -6   9   3       31.08       25.84      2.45 o 
  -5   9   3      170.60      156.54      5.22 o 
  -4   9   3       24.36       24.27      1.93 o 
  -3   9   3      105.61      114.98      2.00 o 
  -2   9   3      232.64      224.01      2.76 o 
  -1   9   3        0.78       11.63      1.08 o 
   0   9   3      516.51      592.53      5.11 o 
   1   9   3        0.24        2.41      0.94 o 
   2   9   3       13.90       19.45      1.57 o 
   3   9   3       19.43       27.90      2.29 o 
   4   9   3        3.16        3.79      1.91 o 
  -6  10   3        3.87        3.72      3.12 o 
  -5  10   3       42.98       35.33      2.29 o 
  -4  10   3       37.14       51.99      2.43 o 
  -3  10   3      732.87      714.12      6.06 o 
  -2  10   3      788.07      868.98      7.00 o 
  -1  10   3     2307.61     2346.76     16.41 o 
   0  10   3       30.90       54.67      1.47 o 
   1  10   3      281.90      295.97      3.47 o 
   2  10   3      288.23      267.59      3.71 o 
   3  10   3       24.39       21.75      1.93 o 
   4  10   3       11.09       19.03      2.46 o 
  -6  11   3       76.83       75.84      3.25 o 
  -5  11   3        1.19        5.18      2.10 o 
  -4  11   3      808.18      766.02     12.36 o 
  -3  11   3      103.22      120.96      2.19 o 
  -2  11   3     2008.63     1993.14     14.12 o 
  -1  11   3     1007.07     1080.99      8.53 o 
   0  11   3      472.55      469.97      4.35 o 
   1  11   3      115.22      107.28      2.27 o 
   2  11   3       42.05       40.23      1.67 o 
   3  11   3       86.82       74.79      2.77 o 
   4  11   3       15.39       20.00      3.61 o 
  -6  12   3        9.05       10.46      3.24 o 
  -5  12   3      238.76      226.41      4.71 o 
  -4  12   3        4.28       19.59      2.84 o 
  -3  12   3     1285.35     1345.42     11.26 o 
  -2  12   3       25.14       40.04      2.71 o 
  -1  12   3      198.54      208.88      4.06 o 
   0  12   3     1309.42     1366.08      9.82 o 
   1  12   3       25.65       30.06      1.83 o 
   2  12   3        0.60        0.54      0.87 o 
   3  12   3       16.93       14.31      1.79 o 
   4  12   3       49.83       48.92      3.30 o 
  -6  13   3        0.19       -1.10      3.34 o 
  -5  13   3       13.99       23.49      3.00 o 
  -4  13   3       58.49       49.89      2.44 o 
  -3  13   3      107.19      149.05      4.30 o 
  -2  13   3      366.17      359.16      5.89 o 
  -1  13   3      170.30      191.00      3.15 o 
   0  13   3      225.53      250.74      3.90 o 
   1  13   3       16.19       28.30      1.35 o 
   2  13   3      131.91      104.56      2.27 o 
   3  13   3        6.19        3.02      1.49 o 
   4  13   3       12.06       13.89      2.39 o 
  -6  14   3        0.81        0.83      3.54 o 
  -5  14   3      280.88      231.95      4.85 o 
  -4  14   3       90.35       92.16      3.02 o 
  -3  14   3      485.74      486.11      6.51 o 
  -2  14   3       42.04       39.75      2.18 o 
  -1  14   3      231.43      242.55      3.15 o 
   0  14   3      641.30      629.27      5.44 o 
   1  14   3        0.35        4.32      1.00 o 
   2  14   3        5.23       11.22      1.47 o 
   3  14   3        0.01        2.05      1.46 o 
   4  14   3       20.53       22.31      2.67 o 
  -6  15   3        7.42       11.40      4.40 o 
  -5  15   3       29.93       29.73      2.97 o 
  -4  15   3      398.78      351.30      5.93 o 
  -3  15   3        6.04        7.09      1.57 o 
  -2  15   3      519.56      480.22      5.14 o 
  -1  15   3     1642.39     1532.36     11.61 o 
   0  15   3       64.67       58.60      1.54 o 
   1  15   3      700.18      658.56      6.24 o 
   2  15   3      361.06      381.18      4.46 o 
   3  15   3       43.86       52.68      2.64 o 
   4  15   3       32.87       31.40      2.99 o 
  -6  16   3        0.06       -3.11      3.11 o 
  -5  16   3        0.29        3.11      1.82 o 
  -4  16   3       70.62       79.32      2.90 o 
  -3  16   3      583.54      555.40      7.22 o 
  -2  16   3     2295.89     2148.23     16.53 o 
  -1  16   3       44.66       55.83      2.19 o 
   0  16   3       23.50       19.55      1.08 o 
   1  16   3      574.46      542.24      6.11 o 
   2  16   3      697.23      625.68      6.56 o 
   3  16   3      102.50       79.12      3.13 o 
   4  16   3       16.16       22.06      2.78 o 
  -6  17   3       21.53       20.17      5.09 o 
  -5  17   3       13.38        7.99      1.86 o 
  -4  17   3       79.09       79.09      3.44 o 
  -3  17   3      150.74      150.92     11.99 o 
  -2  17   3      264.09      293.88      4.28 o 
  -1  17   3       14.91       14.89      1.11 o 
   0  17   3        3.55        3.96      0.74 o 
   1  17   3      110.94      109.59      2.35 o 
   2  17   3      140.51      148.88      2.88 o 
   3  17   3       30.06       25.89      2.52 o 
   4  17   3        5.96        3.97      2.19 o 
  -6  18   3       15.38       13.35      4.84 o 
  -5  18   3       23.86       24.23      3.85 o 
  -4  18   3       19.98       34.22      2.67 o 
  -3  18   3      241.23      232.71      5.13 o 
  -2  18   3        0.84        8.11      1.08 o 
  -1  18   3      304.76      376.75      7.54 o 
   0  18   3      411.64      405.01      3.90 o 
   1  18   3       12.12       19.22      1.35 o 
   2  18   3        7.74       13.10      1.35 o 
   3  18   3        0.00        7.98      1.72 o 
   4  18   3        0.35       -0.23      2.00 o 
  -6  19   3       11.24       12.23      5.04 o 
  -5  19   3        0.78        0.49      1.65 o 
  -4  19   3      666.49      601.90     10.00 o 
  -3  19   3       20.22       21.05      2.16 o 
  -2  19   3       14.27       14.78      2.16 o 
  -1  19   3      862.43      871.58      8.22 o 
   0  19   3      163.83      152.63      2.51 o 
   1  19   3       52.91       69.25      2.02 o 
   2  19   3       15.15       16.77      1.70 o 
   3  19   3      118.24      107.90      3.49 o 
   4  19   3        0.58        9.19      2.44 o 
  -6  20   3        1.14        2.97      4.42 o 
  -5  20   3       38.99       40.64      2.97 o 
  -4  20   3       17.01       23.80      4.79 o 
  -3  20   3      223.79      208.92      6.61 o 
  -2  20   3      296.01      301.32      5.28 o 
  -1  20   3      713.61      653.91      7.89 o 
   0  20   3      124.65      122.84      2.31 o 
   1  20   3       41.26       40.19      1.76 o 
   2  20   3      257.38      255.11      3.89 o 
   3  20   3       74.46       73.63      3.14 o 
   4  20   3       88.82       94.97      4.42 o 
  -6  21   3        1.76       -1.86      4.08 o 
  -5  21   3       17.91       15.88      2.75 o 
  -4  21   3        8.21        5.80      1.60 o 
  -3  21   3      441.83      442.75      7.77 o 
  -2  21   3      407.74      369.15      6.04 o 
  -1  21   3       11.53       18.45      1.59 o 
   0  21   3      300.52      284.02      3.58 o 
   1  21   3      149.61      150.60      2.89 o 
   2  21   3      186.16      186.72      3.36 o 
   3  21   3       52.61       55.54      2.97 o 
   4  21   3       50.07       50.57      3.76 o 
  -6  22   3        8.50        7.71      4.74 o 
  -5  22   3       28.19       26.83      2.73 o 
  -4  22   3        8.43        7.17      1.81 o 
  -3  22   3      184.85      205.24      5.19 o 
  -2  22   3      291.02      283.80      5.46 o 
  -1  22   3      163.73      161.49      3.85 o 
   0  22   3      425.61      407.61      4.83 o 
   1  22   3      622.35      557.07      6.75 o 
   2  22   3       86.77       72.06      2.27 o 
   3  22   3       41.31       48.11      2.87 o 
   4  22   3       37.12       52.73      3.17 o 
  -6  23   3        6.86        6.63      4.91 o 
  -5  23   3        2.53        1.99      2.45 o 
  -4  23   3       19.55       14.64      2.33 o 
  -3  23   3      177.01      178.85      4.92 o 
  -2  23   3       35.85       29.41      3.33 o 
  -1  23   3      514.35      490.29      7.93 o 
   0  23   3      296.60      267.31      3.84 o 
   1  23   3        6.39       20.40      1.50 o 
   2  23   3      102.33       90.76      2.48 o 
   3  23   3       58.27       74.76      3.24 o 
   4  23   3       82.84       82.20      3.80 o 
  -6  24   3        0.87        6.38      4.99 o 
  -5  24   3       66.09       61.07      3.63 o 
  -4  24   3        1.24        2.49      1.76 o 
  -3  24   3      538.33      494.63      8.61 o 
  -2  24   3       22.76       16.69      1.91 o 
  -1  24   3      150.11      136.93      3.28 o 
   0  24   3       40.74       47.64      1.94 o 
   1  24   3       98.21       86.00      2.38 o 
   2  24   3       53.97       60.73      2.96 o 
   3  24   3       22.18       20.93      2.45 o 
   4  24   3       13.13       13.46      2.36 o 
  -5  25   3       19.16       17.10      2.90 o 
  -4  25   3      161.30      141.44      4.15 o 
  -3  25   3       11.82       27.45      6.69 o 
  -2  25   3      446.81      417.29      6.85 o 
  -1  25   3       20.61       16.96      1.65 o 
   0  25   3      189.88      170.61      3.64 o 
   1  25   3       49.53       57.48      2.16 o 
   2  25   3        9.94        9.21      1.81 o 
   3  25   3       34.63       39.33      2.87 o 
   4  25   3        3.66        3.15      2.00 o 
  -5  26   3        3.51        9.42      2.70 o 
  -4  26   3       54.21       48.66      2.93 o 
  -3  26   3        8.93       14.69      2.43 o 
  -2  26   3       26.65       31.40      2.34 o 
  -1  26   3       35.90       38.87      2.49 o 
   0  26   3       62.43       69.03      2.64 o 
   1  26   3      128.51      112.03      2.91 o 
   2  26   3        3.51        3.05      2.23 o 
   3  26   3       43.91       42.80      2.99 o 
  -5  27   3        0.54       -2.15      2.15 o 
  -4  27   3       41.73       43.06      2.90 o 
  -3  27   3        0.25        1.31      1.73 o 
  -2  27   3        0.03        1.12      1.58 o 
  -1  27   3        5.26        7.10      2.34 o 
   0  27   3       16.93       24.43      2.25 o 
   1  27   3        0.11        2.90      1.24 o 
   2  27   3       13.18       10.26      1.92 o 
   3  27   3       33.71       45.73      3.08 o 
  -5  28   3       21.92       19.63      3.26 o 
  -4  28   3       36.81       51.01      3.19 o 
  -3  28   3        1.02        2.12      2.35 o 
  -2  28   3       45.48       35.94      3.38 o 
  -1  28   3      192.80      170.61      3.76 o 
   0  28   3      231.08      229.98      4.45 o 
   1  28   3       50.85       63.33      2.54 o 
   2  28   3        8.35       16.67      3.24 o 
   3  28   3       35.31       36.61      3.19 o 
  -5  29   3        0.00        5.05      2.66 o 
  -4  29   3      177.21      153.70      4.66 o 
  -3  29   3        7.31        4.42      1.91 o 
  -2  29   3        0.36       -0.77      1.42 o 
  -1  29   3        6.94       14.41      1.87 o 
   0  29   3      170.39      145.67      3.65 o 
   1  29   3      192.65      172.62      3.89 o 
   2  29   3       14.30       19.60      2.26 o 
   3  29   3        0.04        5.06      2.22 o 
  -5  30   3      106.13       99.93      6.86 o 
  -4  30   3        8.11       16.04      2.40 o 
  -3  30   3       31.58       29.49      2.96 o 
  -2  30   3       34.72       34.66      2.60 o 
  -1  30   3        0.15        0.63      1.75 o 
   0  30   3        1.08        3.47      1.45 o 
   1  30   3       17.91       19.99      2.01 o 
   2  30   3       93.56       82.77      3.46 o 
   3  30   3       16.56       19.84      3.63 o 
  -5  31   3        0.21       11.00      3.19 o 
  -4  31   3      113.09       91.56      3.96 o 
  -3  31   3       41.00       34.09      3.17 o 
  -2  31   3       10.16        4.91      1.79 o 
  -1  31   3        7.08        9.03      1.81 o 
   0  31   3        9.96       14.30      2.05 o 
   1  31   3        7.58        4.76      1.58 o 
   2  31   3        0.93        4.43      2.15 o 
   3  31   3       22.01       23.51      3.45 o 
  -5  32   3       87.36       86.30      7.48 o 
  -4  32   3        2.61        4.49      2.07 o 
  -3  32   3      162.79      152.03      5.22 o 
  -2  32   3       19.56       27.88      2.58 o 
  -1  32   3       56.34       62.14      3.18 o 
   0  32   3        0.49       -0.86      1.43 o 
   1  32   3       14.32       13.39      1.86 o 
   2  32   3       92.59       95.15      4.07 o 
   3  32   3       17.03       25.43      3.42 o 
  -5  33   3        3.27        4.69      4.32 o 
  -4  33   3       12.60       21.82      2.72 o 
  -3  33   3       56.88       60.00      3.99 o 
  -2  33   3       37.43       45.04      3.06 o 
  -1  33   3       10.72       21.05      2.30 o 
   0  33   3       80.42       74.45      3.40 o 
   1  33   3       76.12       77.89      3.05 o 
   2  33   3       32.07       34.77      3.11 o 
   3  33   3       44.16       53.10      5.21 o 
  -5  34   3       20.63       29.43      4.18 o 
  -4  34   3        6.06        6.63      2.37 o 
  -3  34   3        0.17        1.33      2.13 o 
  -2  34   3       28.57       32.57      2.82 o 
  -1  34   3       57.38       57.66      3.21 o 
   0  34   3        9.90       16.01      2.17 o 
   1  34   3       11.76       11.37      1.89 o 
   2  34   3        5.14        5.92      2.26 o 
   3  34   3        5.13        4.29      2.71 o 
  -5  35   3        0.82        9.71      4.05 o 
  -4  35   3        4.44        2.47      2.32 o 
  -3  35   3        6.29        7.63      2.49 o 
  -2  35   3       24.36       23.15      3.08 o 
  -1  35   3       24.15       24.35      2.49 o 
   0  35   3       16.55       23.00      2.48 o 
   1  35   3        0.44        1.04      1.75 o 
   2  35   3        7.54       10.10      2.47 o 
   3  35   3        0.10        4.42      3.35 o 
  -4  36   3        1.25        2.91      2.34 o 
  -3  36   3        0.00        2.15      2.27 o 
  -2  36   3        0.07        7.83      2.53 o 
  -1  36   3       59.97       61.07      3.38 o 
   0  36   3       78.20       78.85      3.64 o 
   1  36   3        0.98        4.35      1.93 o 
   2  36   3       11.82       10.74      2.54 o 
  -4  37   3       21.79       26.75      3.44 o 
  -3  37   3       74.27       64.70      4.81 o 
  -2  37   3      150.10      133.97     10.86 o 
  -1  37   3        4.77       12.10      2.16 o 
   0  37   3       18.24       16.56      2.41 o 
   1  37   3       86.01       84.55      3.77 o 
   2  37   3        6.63        7.27      2.52 o 
  -4  38   3        3.90        4.14      2.72 o 
  -3  38   3       27.83       32.59      3.61 o 
  -2  38   3       38.74       58.79      5.16 o 
  -1  38   3       25.98       20.21      2.55 o 
   0  38   3       19.16       30.89      2.86 o 
   1  38   3       30.88       27.31      2.76 o 
   2  38   3       30.23       33.47      3.38 o 
  -4  39   3        3.14        1.48      2.67 o 
  -3  39   3       17.25       11.56      3.09 o 
  -2  39   3       19.82       15.40      3.75 o 
  -1  39   3        0.02        3.61      1.97 o 
   0  39   3        0.07        2.97      1.95 o 
   1  39   3        0.16        7.10      2.18 o 
   2  39   3       75.28       63.70      4.74 o 
  -4  40   3       31.47       26.34      3.75 o 
  -3  40   3        8.39        7.06      2.87 o 
  -2  40   3       22.75       27.98      4.33 o 
  -1  40   3        3.56        3.01      2.13 o 
   0  40   3       21.10       25.35      2.89 o 
   1  40   3        1.58        3.30      2.10 o 
   2  40   3       35.66       44.80      4.35 o 
  -4  41   3        1.32        1.25      3.37 o 
  -3  41   3        4.67       12.33      3.29 o 
  -2  41   3       14.79       11.38      3.74 o 
  -1  41   3       25.27       25.63      3.57 o 
   0  41   3       13.52       11.20      2.50 o 
   1  41   3       47.54       49.71      3.50 o 
   2  41   3       29.86       30.74      4.82 o 
  -3  42   3       67.13       68.74      6.11 o 
  -2  42   3        3.31        8.00      3.72 o 
  -1  42   3       60.44       65.87      4.65 o 
   0  42   3       36.94       37.42      5.00 o 
   1  42   3        1.23        3.22      2.18 o 
  -3  43   3       14.63       15.04      4.15 o 
  -2  43   3       43.74       39.31      5.16 o 
  -1  43   3        2.14        8.93      2.55 o 
   0  43   3       12.58       11.16      2.59 o 
   1  43   3       15.17       20.65      2.80 o 
  -3  44   3        5.47        5.25      3.78 o 
  -2  44   3        1.14        7.13      5.40 o 
  -1  44   3        0.33        0.68      2.86 o 
   0  44   3        0.94        3.92      2.63 o 
   1  44   3       30.28       29.28      3.16 o 
  -3  45   3        0.44        1.57      4.60 o 
  -2  45   3        9.14        8.48      7.25 o 
  -1  45   3       12.28       14.57      4.15 o 
   0  45   3        1.02        0.99      2.61 o 
   1  45   3       13.99       16.60      3.76 o 
  -2  46   3        0.09        6.08      3.94 o 
  -1  46   3       35.11       37.92      4.34 o 
   0  46   3       15.22       15.33      3.29 o 
  -2  47   3       90.02       84.67      7.00 o 
  -1  47   3        0.37        2.18      3.06 o 
   0  47   3        7.54        8.64      3.12 o 
  -1  48   3       27.54       24.03      7.07 o 
  -6   0   4       21.04       23.51      5.64 o 
  -5   0   4      253.63      245.94     17.87 o 
  -4   0   4     2123.71     2039.15     45.14 o 
  -3   0   4       84.92       69.43      3.12 o 
  -2   0   4     1652.74     1625.70     18.14 o 
  -1   0   4        3.21        1.89      1.37 o 
   0   0   4     1557.63     1479.38     17.50 o 
   1   0   4      906.54      897.99     12.16 o 
   2   0   4      229.58      233.17      5.44 o 
   3   0   4      271.10      253.47      9.79 o 
   4   0   4        0.77        1.66      3.03 o 
  -6   1   4        1.36        1.32      1.75 o 
  -5   1   4       16.03       21.83      2.54 o 
  -4   1   4      303.10      361.77      9.57 o 
  -3   1   4       20.79       14.02      1.21 o 
  -2   1   4      664.04      690.05      6.50 o 
  -1   1   4        0.75        1.16      0.81 o 
   0   1   4      260.12      230.34      3.50 o 
   1   1   4       84.31      111.55      2.61 o 
   2   1   4      352.09      331.63      4.62 o 
   3   1   4       12.56       16.29      2.37 o 
   4   1   4       20.44       14.30      2.65 o 
  -6   2   4        0.03       -1.60      1.60 o 
  -5   2   4        8.05        9.02      2.81 o 
  -4   2   4      502.80      499.13     21.21 o 
  -3   2   4       81.29       94.85      2.86 o 
  -2   2   4        3.74       20.10      1.58 o 
  -1   2   4      675.51      675.31      6.84 o 
   0   2   4       35.80       46.88      1.80 o 
   1   2   4        0.38        4.20      1.06 o 
   2   2   4       42.28       60.96      2.23 o 
   3   2   4        2.39        2.52      2.09 o 
   4   2   4        2.49        3.84      2.25 o 
  -6   3   4        2.82        2.90      2.72 o 
  -5   3   4        0.11        8.13      2.39 o 
  -4   3   4      991.25      977.97     14.05 o 
  -3   3   4       86.03       80.69      2.30 o 
  -2   3   4     1353.55     1529.90     12.22 o 
  -1   3   4      356.75      404.85      4.33 o 
   0   3   4       38.55       46.68      1.69 o 
   1   3   4      131.64      136.95      2.82 o 
   2   3   4      120.39      109.39      2.72 o 
   3   3   4       24.72       26.66      2.72 o 
   4   3   4       23.95       26.96      3.06 o 
  -6   4   4       21.20       24.27      2.44 o 
  -5   4   4      313.62      331.12      7.57 o 
  -4   4   4      219.09      219.83      5.74 o 
  -3   4   4      610.19      628.73      7.15 o 
  -2   4   4        0.63        4.83      0.86 o 
  -1   4   4     1654.60     1666.76     13.36 o 
   0   4   4      804.67      777.84      7.00 o 
   1   4   4      178.43      167.92      3.12 o 
   2   4   4        2.32       11.06      1.62 o 
   3   4   4      190.45      162.78      4.86 o 
   4   4   4        3.13        6.10      2.28 o 
  -6   5   4        0.05       -0.78      1.64 o 
  -5   5   4      442.36      437.62     13.14 o 
  -4   5   4       67.42       77.29      3.66 o 
  -3   5   4      542.72      569.53      5.84 o 
  -2   5   4       20.64       41.93      1.53 o 
  -1   5   4       25.78       19.12      1.27 o 
   0   5   4       24.15       26.93      1.61 o 
   1   5   4        2.47        3.59      1.08 o 
   2   5   4      400.33      352.52      4.80 o 
   3   5   4       12.09       13.89      1.83 o 
   4   5   4        7.88       15.17      2.64 o 
  -6   6   4        2.17        2.88      1.86 o 
  -5   6   4      351.21      350.25      7.89 o 
  -4   6   4      173.29      177.41      4.46 o 
  -3   6   4        0.65        3.83      1.12 o 
  -2   6   4       10.34       13.68      1.14 o 
  -1   6   4      200.89      241.42      3.44 o 
   0   6   4      100.00       97.21      2.04 o 
   1   6   4      195.50      186.86      3.29 o 
   2   6   4       15.13       20.61      1.88 o 
   3   6   4        5.15        5.20      1.78 o 
   4   6   4        4.16        4.95      2.29 o 
  -6   7   4        0.53        3.88      1.86 o 
  -5   7   4      352.95      347.93      7.88 o 
  -4   7   4      106.57      105.40      3.34 o 
  -3   7   4       82.77       82.02      2.08 o 
  -2   7   4      677.57      723.17      6.34 o 
  -1   7   4       11.89       12.21      1.09 o 
   0   7   4       95.72      109.76      2.29 o 
   1   7   4        7.34       20.29      1.79 o 
   2   7   4       56.48       55.68      2.18 o 
   3   7   4        0.10        0.69      1.46 o 
   4   7   4        7.81        9.96      2.48 o 
  -6   8   4      111.12       94.63      7.44 o 
  -5   8   4       18.17       29.76      3.14 o 
  -4   8   4      408.26      371.12      8.03 o 
  -3   8   4      278.66      238.32      3.43 o 
  -2   8   4        7.97       12.34      1.00 o 
  -1   8   4        8.41        6.49      1.27 o 
   0   8   4     1452.88     1410.63     11.07 o 
   1   8   4      562.72      546.46      6.19 o 
   2   8   4        5.84        4.54      1.29 o 
   3   8   4       17.41       19.80      2.24 o 
   4   8   4        3.44        3.06      2.23 o 
  -6   9   4       10.97       13.70      3.41 o 
  -5   9   4       44.90       46.76      3.63 o 
  -4   9   4       22.92       29.84      2.23 o 
  -3   9   4      179.56      185.06      3.04 o 
  -2   9   4      640.65      638.59      5.86 o 
  -1   9   4      568.89      521.50      5.22 o 
   0   9   4      417.73      413.50      4.62 o 
   1   9   4      173.13      178.19      3.31 o 
   2   9   4      121.35      102.81      2.63 o 
   3   9   4        9.24        8.94      1.79 o 
   4   9   4        2.57        4.12      2.33 o 
  -6  10   4        7.51        5.47      3.12 o 
  -5  10   4        3.78        1.62      2.02 o 
  -4  10   4      612.72      572.27      8.22 o 
  -3  10   4      301.75      299.77      4.90 o 
  -2  10   4      166.86      175.28      2.64 o 
  -1  10   4       61.55       57.37      1.75 o 
   0  10   4       18.39       21.37      1.34 o 
   1  10   4       67.60       72.93      2.27 o 
   2  10   4        2.59        0.51      1.25 o 
   3  10   4        9.59        9.79      1.84 o 
   4  10   4        4.32        1.70      2.23 o 
  -6  11   4        2.47        3.23      2.98 o 
  -5  11   4        2.91        4.23      1.72 o 
  -4  11   4        3.08       24.27      3.23 o 
  -3  11   4        7.38       17.60      2.38 o 
  -2  11   4       16.14       17.51      1.12 o 
  -1  11   4      292.99      320.64      4.47 o 
   0  11   4      108.61      107.88      2.34 o 
   1  11   4      133.54      130.92      3.10 o 
   2  11   4        1.00        0.56      1.12 o 
   3  11   4        0.01        0.65      1.54 o 
   4  11   4       19.43       27.45      4.79 o 
  -6  12   4       67.71       70.61      6.98 o 
  -5  12   4        1.10        2.47      1.66 o 
  -4  12   4      727.58      692.03      9.42 o 
  -3  12   4      864.90      864.95      8.14 o 
  -2  12   4       99.88       93.05      1.77 o 
  -1  12   4      185.97      158.16      2.71 o 
   0  12   4       56.15       54.72      1.87 o 
   1  12   4        0.04        4.35      1.19 o 
   2  12   4       22.54       15.24      1.50 o 
   3  12   4       70.87       76.91      3.10 o 
   4  12   4        2.23       10.17      3.53 o 
  -6  13   4       80.37       67.55      6.44 o 
  -5  13   4      145.00      130.68      3.89 o 
  -4  13   4       29.87       50.63      4.58 o 
  -3  13   4     1010.65      963.28     11.46 o 
  -2  13   4       46.60       50.03      1.39 o 
  -1  13   4      658.32      659.18      6.32 o 
   0  13   4      617.37      569.92      6.59 o 
   1  13   4      118.12      118.73      3.74 o 
   2  13   4        2.34        7.13      1.30 o 
   3  13   4        0.64        2.25      1.54 o 
   4  13   4      112.34      123.23      5.46 o 
  -6  14   4        0.69        3.45      3.70 o 
  -5  14   4       34.74       37.55      2.93 o 
  -4  14   4      204.61      192.91      5.30 o 
  -3  14   4      945.93      954.54      9.57 o 
  -2  14   4      152.39      142.06      2.20 o 
  -1  14   4      441.89      430.49      4.80 o 
   0  14   4     1003.10      974.76     11.54 o 
   1  14   4      310.16      287.07      4.69 o 
   2  14   4       21.60       12.64      1.42 o 
   3  14   4        8.53       12.40      1.99 o 
   4  14   4       56.69       65.31      4.16 o 
  -6  15   4      103.16       80.94      7.09 o 
  -5  15   4       37.79       51.13      3.77 o 
  -4  15   4      138.66      146.94      3.54 o 
  -3  15   4       32.57       61.24      4.06 o 
  -2  15   4       34.95       39.14      1.74 o 
  -1  15   4       17.14       40.14      1.98 o 
   0  15   4      134.64      142.76      4.14 o 
   1  15   4       45.23       46.09      2.27 o 
   2  15   4       47.37       33.96      1.85 o 
   3  15   4        5.29        8.28      1.88 o 
   4  15   4        2.08        3.41      2.46 o 
  -6  16   4       42.15       43.83      3.50 o 
  -5  16   4       41.38       38.95      3.00 o 
  -4  16   4      203.76      171.40      6.10 o 
  -3  16   4       33.30       69.13      9.40 o 
  -2  16   4       18.08       13.65      1.29 o 
  -1  16   4      915.73      918.08      7.55 o 
   0  16   4      182.04      191.47      3.49 o 
   1  16   4       43.01       33.98      2.07 o 
   2  16   4        9.67       11.08      1.40 o 
   3  16   4        9.63       11.63      2.05 o 
  -6  17   4       55.52       52.86      3.73 o 
  -5  17   4       20.68       18.33      3.28 o 
  -4  17   4        4.79       14.25      1.99 o 
  -3  17   4     1996.19     1846.19     22.37 o 
  -2  17   4      199.10      225.22      4.04 o 
  -1  17   4       30.54       36.31      1.82 o 
   0  17   4      193.47      190.53      3.50 o 
   1  17   4       31.00       36.50      2.12 o 
   2  17   4       50.98       50.74      2.12 o 
   3  17   4        5.78       10.12      2.06 o 
  -6  18   4       71.28       70.30      4.10 o 
  -5  18   4        1.71        2.12      1.82 o 
  -4  18   4      333.80      307.96      5.93 o 
  -3  18   4      327.74      366.74      9.57 o 
  -2  18   4     1223.23     1110.59     11.13 o 
  -1  18   4      245.46      234.04      3.53 o 
   0  18   4      164.09      152.57      3.18 o 
   1  18   4       72.37       70.97      3.35 o 
   2  18   4       19.77       15.76      2.06 o 
   3  18   4       91.83       99.87      4.58 o 
  -6  19   4        5.61       12.83      2.68 o 
  -5  19   4       43.93       50.36      3.45 o 
  -4  19   4      127.73      124.76      3.87 o 
  -3  19   4      101.55      108.38      4.03 o 
  -2  19   4      350.37      372.88      7.54 o 
  -1  19   4      103.50      109.79      2.53 o 
   0  19   4      235.32      220.99      4.45 o 
   1  19   4      227.12      223.11      4.26 o 
   2  19   4       20.80       17.19      1.61 o 
   3  19   4       10.90       19.00      2.34 o 
  -6  20   4        4.23        7.94      2.50 o 
  -5  20   4        1.78        4.03      2.01 o 
  -4  20   4        6.27       13.87      3.39 o 
  -3  20   4       79.46       82.36      3.64 o 
  -2  20   4       72.18       88.79      2.80 o 
  -1  20   4      258.32      259.54      3.89 o 
   0  20   4       21.64       24.14      2.71 o 
   1  20   4       42.13       37.47      2.20 o 
   2  20   4       32.30       34.89      2.55 o 
   3  20   4       37.31       36.67      2.88 o 
  -6  21   4        3.52        6.39      2.50 o 
  -5  21   4       20.80       19.94      2.66 o 
  -4  21   4      129.69      118.87      5.44 o 
  -3  21   4       13.71       13.57      2.27 o 
  -2  21   4      474.79      462.24      6.32 o 
  -1  21   4      299.46      289.26      4.11 o 
   0  21   4      574.13      563.55      6.72 o 
   1  21   4      111.41       98.79      3.03 o 
   2  21   4       97.97       90.92      3.40 o 
   3  21   4       39.79       42.62      3.02 o 
  -6  22   4       66.70       69.68     14.02 o 
  -5  22   4      125.18      101.93      5.14 o 
  -4  22   4      126.52      117.95      3.91 o 
  -3  22   4       43.43       56.77      3.63 o 
  -2  22   4        0.09        5.11      1.52 o 
  -1  22   4      380.48      336.51      4.54 o 
   0  22   4        4.53       10.75      1.56 o 
   1  22   4      600.68      528.87      7.55 o 
   2  22   4       18.82       21.89      2.53 o 
   3  22   4        3.94        3.66      2.01 o 
  -6  23   4        0.03        2.09      2.42 o 
  -5  23   4       54.21       57.75      4.64 o 
  -4  23   4        7.26        9.30      1.97 o 
  -3  23   4       68.20       71.24      3.55 o 
  -2  23   4       36.86       43.74      2.34 o 
  -1  23   4       55.02       56.68      2.90 o 
   0  23   4        2.79        4.89      1.33 o 
   1  23   4       73.62       69.24      2.75 o 
   2  23   4      108.02       85.85      3.75 o 
   3  23   4        1.79        1.23      1.96 o 
  -6  24   4        6.05        4.44      3.17 o 
  -5  24   4       23.19       24.64      3.37 o 
  -4  24   4        7.62       10.88      3.26 o 
  -3  24   4        3.84        2.22      1.85 o 
  -2  24   4        0.03        0.07      1.30 o 
  -1  24   4      114.86      114.93      3.24 o 
   0  24   4      215.19      187.16      4.56 o 
   1  24   4        2.10        7.93      1.63 o 
   2  24   4       11.83       13.00      2.36 o 
   3  24   4        1.88        2.35      2.00 o 
  -6  25   4        6.25        4.48      2.64 o 
  -5  25   4        2.28        7.43      2.71 o 
  -4  25   4        0.79        1.23      2.07 o 
  -3  25   4        1.37       -0.56      1.75 o 
  -2  25   4      143.44      130.71      4.00 o 
  -1  25   4       35.61       42.32      4.29 o 
   0  25   4       69.71       68.33      2.60 o 
   1  25   4       41.20       43.04      2.48 o 
   2  25   4       30.60       33.51      3.22 o 
   3  25   4        0.00       -0.21      1.94 o 
  -5  26   4        6.16       10.51      2.94 o 
  -4  26   4       81.47       79.84      3.59 o 
  -3  26   4       18.84       27.71      2.85 o 
  -2  26   4        6.32        5.29      2.32 o 
  -1  26   4      270.33      286.95     10.70 o 
   0  26   4       72.79       68.84      2.59 o 
   1  26   4      132.09      130.41      3.63 o 
   2  26   4        1.60        3.29      2.04 o 
   3  26   4       25.79       19.81      2.77 o 
  -5  27   4      120.65      111.37      9.13 o 
  -4  27   4       99.17       97.43      3.86 o 
  -3  27   4        5.06        7.59      2.22 o 
  -2  27   4        3.78        1.84      1.41 o 
  -1  27   4       78.86       78.98      3.23 o 
   0  27   4       83.49       85.21      2.79 o 
   1  27   4        0.15        2.85      1.43 o 
   2  27   4       62.03       55.99      3.21 o 
   3  27   4        0.66        0.85      2.04 o 
  -5  28   4        2.58        7.53      2.90 o 
  -4  28   4        1.43        5.49      2.27 o 
  -3  28   4       45.30       48.78      3.53 o 
  -2  28   4      109.87       90.98      3.10 o 
  -1  28   4      201.40      182.29      5.32 o 
   0  28   4       55.58       55.84      2.73 o 
   1  28   4       24.46       31.53      2.17 o 
   2  28   4        0.51        2.21      1.85 o 
   3  28   4        9.12        8.49      2.41 o 
  -5  29   4        0.65        2.81      2.77 o 
  -4  29   4       15.36       17.25      2.46 o 
  -3  29   4        9.24       12.96      2.49 o 
  -2  29   4       14.73       15.66      2.35 o 
  -1  29   4      110.68      109.92      3.76 o 
   0  29   4       88.58       73.34      2.98 o 
   1  29   4        7.13        6.94      1.58 o 
   2  29   4        1.51        2.13      1.93 o 
   3  29   4       19.51       25.04      2.90 o 
  -5  30   4        2.82       -1.49      3.90 o 
  -4  30   4        4.22        5.33      2.12 o 
  -3  30   4        0.09        3.24      2.07 o 
  -2  30   4       87.15       74.53      3.04 o 
  -1  30   4       13.30       22.12      2.31 o 
   0  30   4       20.23       20.07      2.32 o 
   1  30   4        7.11        2.79      1.53 o 
   2  30   4       20.64       21.75      2.60 o 
  -5  31   4       13.05       19.58      3.69 o 
  -4  31   4        5.83        4.38      2.10 o 
  -3  31   4       98.57       91.46      4.31 o 
  -2  31   4       30.66       35.71      2.96 o 
  -1  31   4       80.48       72.41      3.31 o 
   0  31   4        3.06        3.98      1.82 o 
   1  31   4       16.06       16.60      1.94 o 
   2  31   4       63.74       80.80      3.92 o 
  -5  32   4        0.32       -2.86      4.49 o 
  -4  32   4       20.91       16.92      2.62 o 
  -3  32   4      108.56       97.14      4.49 o 
  -2  32   4       37.29       45.81      3.12 o 
  -1  32   4        4.55        0.61      2.88 o 
   0  32   4        0.11        0.51      1.71 o 
   1  32   4      115.91      103.33      3.47 o 
   2  32   4       23.00       27.48      2.84 o 
  -5  33   4        0.42        0.88      3.33 o 
  -4  33   4        4.62        3.23      2.35 o 
  -3  33   4       14.27       11.84      3.03 o 
  -2  33   4       23.71       21.07      2.59 o 
  -1  33   4        7.64        9.61      2.11 o 
   0  33   4        1.03       -0.87      1.68 o 
   1  33   4        1.55        8.24      1.90 o 
   2  33   4        0.01        2.21      2.15 o 
  -5  34   4        3.15        5.20      5.00 o 
  -4  34   4       15.63       13.37      2.86 o 
  -3  34   4        8.33       12.34      2.83 o 
  -2  34   4       13.66       10.51      2.75 o 
  -1  34   4        2.40        5.45      2.00 o 
   0  34   4        0.04       -1.09      2.21 o 
   1  34   4       23.69       24.52      2.85 o 
   2  34   4        0.01        4.54      2.37 o 
  -4  35   4       20.09       14.81      3.05 o 
  -3  35   4        9.61        8.14      2.79 o 
  -2  35   4       33.02       37.84      3.71 o 
  -1  35   4       92.30       89.16      3.82 o 
   0  35   4       12.81       18.34      2.47 o 
   1  35   4        8.25        7.04      2.15 o 
   2  35   4       41.23       42.17      3.67 o 
  -4  36   4        2.66        2.57      2.51 o 
  -3  36   4        3.24       -0.15      2.45 o 
  -2  36   4       44.12       51.79      4.17 o 
  -1  36   4      107.69      112.58      4.25 o 
   0  36   4       13.73       13.31      2.76 o 
   1  36   4       35.85       37.81      3.09 o 
   2  36   4       43.39       40.94      3.69 o 
  -4  37   4        1.62        0.35      2.59 o 
  -3  37   4        4.85        2.45      2.99 o 
  -2  37   4        8.52       14.38      3.59 o 
  -1  37   4       39.42       45.43      3.37 o 
   0  37   4       76.43       82.87      4.55 o 
   1  37   4        1.05        3.49      2.17 o 
   2  37   4        0.42        3.09      2.92 o 
  -4  38   4       25.13       23.78      4.57 o 
  -3  38   4        4.95        9.13      3.46 o 
  -2  38   4       42.52       44.06      4.89 o 
  -1  38   4        9.93       10.86      2.51 o 
   0  38   4       15.23       29.56      3.66 o 
   1  38   4        8.90        6.83      2.41 o 
  -4  39   4       10.77        9.87      3.16 o 
  -3  39   4       84.85       94.74      6.53 o 
  -2  39   4       26.42       25.80      6.71 o 
  -1  39   4        5.40        8.45      2.49 o 
   0  39   4       82.80       88.63      5.99 o 
   1  39   4       17.92       15.59      2.69 o 
  -4  40   4       13.15       10.60      3.97 o 
  -3  40   4       66.90       75.52      6.19 o 
  -2  40   4       38.11       51.87     11.88 o 
  -1  40   4       48.85       49.52      3.68 o 
   0  40   4       14.09       17.15      3.07 o 
   1  40   4        6.60        8.12      2.42 o 
  -3  41   4        9.59       16.99      7.99 o 
  -2  41   4        5.54        9.50      3.71 o 
  -1  41   4       23.89       23.46      3.03 o 
   0  41   4        3.72        7.40      2.78 o 
   1  41   4        2.63        1.82      2.19 o 
  -3  42   4        7.26        7.53      6.53 o 
  -2  42   4        9.06       10.75      4.01 o 
  -1  42   4       21.69       23.03      3.12 o 
   0  42   4       13.34       11.16      2.91 o 
   1  42   4        0.81        6.58      5.73 o 
  -3  43   4       17.90       12.43      4.22 o 
  -2  43   4        5.08        8.66      4.05 o 
  -1  43   4        4.30        5.93      2.65 o 
   0  43   4       58.28       61.30      4.61 o 
  -2  44   4       69.70       80.83      6.71 o 
  -1  44   4       14.68       15.02      2.98 o 
   0  44   4        5.26       10.24      3.09 o 
  -2  45   4        5.88        6.90      5.24 o 
  -1  45   4       23.91       15.52      2.96 o 
  -1  46   4        9.30        7.90      5.73 o 
  -6   1   5       44.26       44.83      3.13 o 
  -5   1   5       81.81      108.15      4.70 o 
  -4   1   5      133.59      145.64      9.84 o 
  -3   1   5       71.02       72.98      4.68 o 
  -2   1   5      109.62      101.70      2.54 o 
  -1   1   5       56.85       56.11      2.12 o 
   0   1   5      875.73      837.67     10.53 o 
   1   1   5        8.58       11.44      1.55 o 
   2   1   5        2.04        8.96      1.49 o 
   3   1   5       25.65       31.44      3.57 o 
  -6   2   5       27.25       29.73      2.77 o 
  -5   2   5      733.59      697.06     13.19 o 
  -4   2   5      314.54      288.51      8.37 o 
  -3   2   5      126.89      142.61      3.61 o 
  -2   2   5      228.61      211.91      3.33 o 
  -1   2   5      493.45      465.84      5.56 o 
   0   2   5      863.24      808.52      8.35 o 
   1   2   5       62.74       78.03      2.58 o 
   2   2   5      240.09      199.68      3.86 o 
   3   2   5       12.88       10.93      2.97 o 
  -6   3   5       77.93       85.91      3.73 o 
  -5   3   5      608.94      591.37     11.74 o 
  -4   3   5      302.83      279.88      8.47 o 
  -3   3   5      226.76      223.45      7.36 o 
  -2   3   5      255.87      238.88      3.33 o 
  -1   3   5      768.95      763.09      7.63 o 
   0   3   5        6.87       15.36      1.70 o 
   1   3   5      491.08      449.28      5.87 o 
   2   3   5       17.55       29.07      2.86 o 
   3   3   5       69.41       75.88      4.25 o 
  -6   4   5       25.04       31.12      2.83 o 
  -5   4   5      401.50      391.14     10.81 o 
  -4   4   5       89.23       93.78      4.03 o 
  -3   4   5        8.62       15.47      1.83 o 
  -2   4   5      113.81      125.33      2.80 o 
  -1   4   5        0.41       13.04      1.23 o 
   0   4   5        0.15        1.70      1.33 o 
   1   4   5       88.92      100.59      2.82 o 
   2   4   5        4.03        2.94      1.40 o 
   3   4   5       19.83       22.11      2.90 o 
  -6   5   5      202.83      188.90      5.12 o 
  -5   5   5      143.06      144.30      5.33 o 
  -4   5   5      325.97      307.63      7.00 o 
  -3   5   5       12.71       18.47      1.92 o 
  -2   5   5       47.57       62.50      2.00 o 
  -1   5   5      378.49      340.76      4.30 o 
   0   5   5      457.10      405.78      5.00 o 
   1   5   5       16.75       24.93      1.83 o 
   2   5   5        9.59        3.55      1.74 o 
   3   5   5       40.31       46.11      3.59 o 
  -6   6   5      115.94      104.05      5.06 o 
  -5   6   5        0.40        5.72      2.51 o 
  -4   6   5      215.10      206.01      5.23 o 
  -3   6   5       42.59       42.35      4.07 o 
  -2   6   5        0.54        0.98      0.87 o 
  -1   6   5       92.66       87.44      2.25 o 
   0   6   5      149.99      168.96      3.22 o 
   1   6   5       22.06       34.26      2.01 o 
   2   6   5       21.36       29.45      2.02 o 
   3   6   5       18.89       17.98      2.80 o 
  -6   7   5        2.95       10.40      2.91 o 
  -5   7   5       96.17       93.58      9.09 o 
  -4   7   5      224.21      214.55      4.29 o 
  -3   7   5      107.08       91.41      2.91 o 
  -2   7   5       15.99       16.69      1.22 o 
  -1   7   5       48.45       42.65      1.81 o 
   0   7   5       21.25       33.65      1.82 o 
   1   7   5      413.56      406.88      5.58 o 
   2   7   5       42.26       38.43      2.18 o 
   3   7   5       37.70       35.32      3.33 o 
  -6   8   5      140.78      113.82      7.87 o 
  -5   8   5       12.97       17.16      2.87 o 
  -4   8   5      371.17      375.89      5.82 o 
  -3   8   5        1.80        3.82      1.19 o 
  -2   8   5       17.00       17.43      1.29 o 
  -1   8   5        2.77        2.49      1.05 o 
   0   8   5     1176.43     1040.18      9.33 o 
   1   8   5      178.20      168.37      3.53 o 
   2   8   5       22.06       19.64      1.81 o 
   3   8   5        4.29        5.96      2.39 o 
  -6   9   5        0.51        5.04      3.98 o 
  -5   9   5       32.54       21.76      2.97 o 
  -4   9   5      756.06      727.40      9.59 o 
  -3   9   5        0.46        1.91      1.11 o 
  -2   9   5       71.09       68.32      2.21 o 
  -1   9   5      108.96       91.04      2.31 o 
   0   9   5       58.37      103.52      2.69 o 
   1   9   5       13.13       16.72      2.15 o 
   2   9   5        6.60        8.23      1.52 o 
   3   9   5       11.95        8.65      2.11 o 
  -6  10   5        6.19        8.33      4.19 o 
  -5  10   5       70.77       62.68      3.21 o 
  -4  10   5     1095.11     1071.78     12.62 o 
  -3  10   5      299.34      262.05      4.27 o 
  -2  10   5       87.50       89.68      2.15 o 
  -1  10   5      161.94      164.06      3.50 o 
   0  10   5      281.26      280.50      4.48 o 
   1  10   5       19.16       23.82      1.87 o 
   2  10   5       62.69       72.87      2.62 o 
   3  10   5        0.72        0.89      1.82 o 
  -6  11   5        1.08        6.05      3.91 o 
  -5  11   5       37.61       38.99      3.19 o 
  -4  11   5        0.71       19.96      3.21 o 
  -3  11   5       96.14       98.82      2.66 o 
  -2  11   5       16.73       14.25      1.23 o 
  -1  11   5      865.77      812.38      7.68 o 
   0  11   5      157.91      140.19      3.20 o 
   1  11   5        4.50        0.96      1.31 o 
   2  11   5      107.84       94.54      3.24 o 
   3  11   5       28.71       33.27      2.72 o 
  -6  12   5        3.64        5.11      4.24 o 
  -5  12   5      109.58       98.92      4.19 o 
  -4  12   5       63.29       60.51      2.96 o 
  -3  12   5        0.79        2.17      1.14 o 
  -2  12   5        7.28        4.54      1.00 o 
  -1  12   5       38.02       48.53      2.09 o 
   0  12   5      170.96      165.85      4.06 o 
   1  12   5       13.21        8.87      2.01 o 
   2  12   5        8.66       11.19      1.67 o 
   3  12   5       10.77       12.35      2.20 o 
  -6  13   5       39.02       37.85      6.15 o 
  -5  13   5        0.00        1.71      2.00 o 
  -4  13   5      317.64      312.18      6.73 o 
  -3  13   5       69.55       69.34      2.36 o 
  -2  13   5       43.85       43.96      2.02 o 
  -1  13   5        1.44        4.22      1.27 o 
   0  13   5       90.23       87.88      2.69 o 
   1  13   5      172.20      129.62      3.25 o 
   2  13   5       18.61       20.52      1.85 o 
   3  13   5        2.94        2.29      1.92 o 
  -6  14   5       44.40       44.34      6.45 o 
  -5  14   5        0.16        0.89      1.98 o 
  -4  14   5      181.85      201.04      5.46 o 
  -3  14   5       38.07       42.08      2.47 o 
  -2  14   5       50.48       53.48      2.10 o 
  -1  14   5      268.32      280.39     10.79 o 
   0  14   5        1.85        5.73      1.35 o 
   1  14   5       67.35       55.63      2.79 o 
   2  14   5       74.97       71.53      2.69 o 
   3  14   5        0.32        3.57      2.03 o 
  -6  15   5       27.10       29.01      5.80 o 
  -5  15   5       77.69       78.72      3.96 o 
  -4  15   5      584.44      522.62     10.64 o 
  -3  15   5        5.43       10.03      1.71 o 
  -2  15   5       17.36       25.05      1.84 o 
  -1  15   5     1398.44     1297.72     11.19 o 
   0  15   5       65.78       75.89      2.53 o 
   1  15   5       54.31       52.26      2.48 o 
   2  15   5        2.34        2.74      1.41 o 
   3  15   5       37.17       36.23      2.96 o 
  -6  16   5        8.25        5.68      3.44 o 
  -5  16   5       91.04       82.76      4.12 o 
  -4  16   5       45.16       62.95      5.80 o 
  -3  16   5       82.52       79.77      3.04 o 
  -2  16   5      255.51      249.56      5.01 o 
  -1  16   5     1192.63     1090.78      9.82 o 
   0  16   5      310.18      282.24      4.60 o 
   1  16   5        0.45        2.32      1.36 o 
   2  16   5        2.14        3.25      1.81 o 
   3  16   5       14.70       15.42      2.45 o 
  -6  17   5       55.45       57.47      4.17 o 
  -5  17   5       19.72       35.20      3.26 o 
  -4  17   5      103.96      101.32      4.12 o 
  -3  17   5      133.99      124.99      5.10 o 
  -2  17   5      199.03      196.64      5.63 o 
  -1  17   5       57.74       71.02      4.18 o 
   0  17   5       35.13       29.63      2.42 o 
   1  17   5       19.56       17.49      1.87 o 
   2  17   5       26.87       28.42      3.02 o 
   3  17   5        2.85        4.56      2.07 o 
  -6  18   5        5.47        9.89      4.43 o 
  -5  18   5       26.30       33.52      3.25 o 
  -4  18   5        1.16        6.89      2.10 o 
  -3  18   5       94.45      113.34      3.57 o 
  -2  18   5      224.55      220.48      4.13 o 
  -1  18   5        1.01        1.73      1.53 o 
   0  18   5       94.78       92.38      2.79 o 
   1  18   5        7.25        5.94      1.62 o 
   2  18   5       25.41       20.56      2.41 o 
   3  18   5        6.21        3.48      2.15 o 
  -6  19   5       39.51       47.41      4.29 o 
  -5  19   5        3.51       11.24      2.54 o 
  -4  19   5      162.84      130.00      4.61 o 
  -3  19   5      249.05      255.17      6.21 o 
  -2  19   5       91.45       84.08      2.63 o 
  -1  19   5      218.46      203.34      3.89 o 
   0  19   5       23.94       25.60      1.93 o 
   1  19   5       65.94       68.62      2.90 o 
   2  19   5       10.02       11.50      2.20 o 
   3  19   5        1.76        1.06      2.04 o 
  -6  20   5       25.64       30.66      3.75 o 
  -5  20   5      117.52      110.06      4.69 o 
  -4  20   5       63.66       74.77      3.85 o 
  -3  20   5     1076.09      966.07     13.97 o 
  -2  20   5       93.57       95.80      3.14 o 
  -1  20   5      122.68      119.72      3.30 o 
   0  20   5      236.26      204.47      4.36 o 
   1  20   5       53.36       42.02      2.56 o 
   2  20   5       93.81       94.17      3.76 o 
   3  20   5        2.85        4.20      2.16 o 
  -6  21   5       39.48       41.29      4.12 o 
  -5  21   5       23.00       35.84      3.43 o 
  -4  21   5       12.99       15.84      2.54 o 
  -3  21   5      489.23      524.05     10.87 o 
  -2  21   5      513.21      441.91      7.30 o 
  -1  21   5       77.73       83.14      2.69 o 
   0  21   5      180.93      154.72      3.79 o 
   1  21   5       14.33       21.58      2.12 o 
   2  21   5        5.62        6.50      2.15 o 
   3  21   5       32.10       34.30      3.70 o 
  -6  22   5        0.64        3.89      2.54 o 
  -5  22   5       13.52       17.55      4.30 o 
  -4  22   5       19.28       29.08      3.01 o 
  -3  22   5      252.03      280.09      6.80 o 
  -2  22   5       96.95      116.77      3.49 o 
  -1  22   5       55.21       54.21      2.69 o 
   0  22   5       20.95       26.74      2.26 o 
   1  22   5       23.45       30.39      2.32 o 
   2  22   5        2.45        3.77      1.96 o 
  -6  23   5        0.14        2.52      2.66 o 
  -5  23   5        7.73       19.39      4.90 o 
  -4  23   5       64.84       74.56      4.04 o 
  -3  23   5      419.67      402.04     15.03 o 
  -2  23   5      288.72      257.99      4.99 o 
  -1  23   5      250.66      234.03      4.78 o 
   0  23   5       50.72       48.56      2.46 o 
   1  23   5       20.63       35.05      2.62 o 
   2  23   5        0.16       -0.33      1.88 o 
  -6  24   5        2.64        1.95      2.73 o 
  -5  24   5      122.65      109.71      7.34 o 
  -4  24   5       72.61       77.17      6.75 o 
  -3  24   5       76.71      100.61      4.45 o 
  -2  24   5        8.43        8.31      1.70 o 
  -1  24   5       32.66       31.36      2.32 o 
   0  24   5      168.10      167.69      4.16 o 
   1  24   5        0.12        6.25      1.79 o 
   2  24   5       40.80       42.50      3.18 o 
  -5  25   5       21.46       31.06      3.96 o 
  -4  25   5       43.83       59.92      5.57 o 
  -3  25   5      115.99      120.06      6.40 o 
  -2  25   5       13.96       21.79      2.14 o 
  -1  25   5        2.21        2.58      1.94 o 
   0  25   5       11.26       19.16      2.10 o 
   1  25   5      134.22      116.06      3.64 o 
   2  25   5        0.01        0.00      1.96 o 
  -5  26   5        4.79        3.45      2.73 o 
  -4  26   5       84.62       85.76      4.27 o 
  -3  26   5       62.28       63.60      3.95 o 
  -2  26   5      306.43      293.56      5.47 o 
  -1  26   5       50.78       51.04      2.83 o 
   0  26   5        7.52        5.17      1.71 o 
   1  26   5       57.01       56.73      3.02 o 
   2  26   5        4.89        7.48      2.31 o 
  -5  27   5       13.53       11.91      3.32 o 
  -4  27   5       48.80       64.04      4.15 o 
  -3  27   5        1.43        4.01      2.29 o 
  -2  27   5       20.99       61.53      8.66 o 
  -1  27   5       79.68       79.45      3.46 o 
   0  27   5        0.69        2.74      1.64 o 
   1  27   5       17.23       24.30      2.98 o 
   2  27   5       19.56       22.79      3.89 o 
  -5  28   5        0.30        3.58      2.93 o 
  -4  28   5       92.83       96.02      6.98 o 
  -3  28   5        0.27       -0.52      2.12 o 
  -2  28   5      736.90      674.78     30.50 o 
  -1  28   5       19.83       21.98      2.44 o 
   0  28   5       49.88       58.67      3.44 o 
   1  28   5        3.39        9.74      1.98 o 
   2  28   5      107.09       97.32      4.32 o 
  -5  29   5        4.03        0.28      2.72 o 
  -4  29   5        0.08        5.78      2.45 o 
  -3  29   5       19.39       26.08      3.26 o 
  -2  29   5       71.51      101.33      3.96 o 
  -1  29   5       63.61       65.85      3.56 o 
   0  29   5       31.11       38.57      3.04 o 
   1  29   5      107.10      101.52      3.66 o 
   2  29   5        9.28       17.29      2.72 o 
  -5  30   5       14.78        9.68      3.47 o 
  -4  30   5        3.91        2.42      2.29 o 
  -3  30   5        7.49        5.87      2.89 o 
  -2  30   5       77.01       79.70      3.82 o 
  -1  30   5       16.05       16.98      2.50 o 
   0  30   5       76.23       82.86      3.89 o 
   1  30   5        1.58        8.46      2.03 o 
   2  30   5        2.10        6.74      2.70 o 
  -5  31   5        1.26        1.72      2.95 o 
  -4  31   5       13.91       10.32      2.75 o 
  -3  31   5       96.58       82.29      5.83 o 
  -2  31   5       89.58       93.37      5.23 o 
  -1  31   5        8.10        7.65      2.17 o 
   0  31   5       19.86       17.63      2.89 o 
   1  31   5        3.79        3.55      1.97 o 
   2  31   5        3.55        3.92      2.64 o 
  -5  32   5        4.82        0.61      2.91 o 
  -4  32   5        9.57       18.15      3.12 o 
  -3  32   5        4.66       15.61      3.03 o 
  -2  32   5       15.38       22.70      2.74 o 
  -1  32   5       15.75       17.68      2.78 o 
   0  32   5       15.73       14.79      2.84 o 
   1  32   5        5.78        8.21      2.39 o 
  -5  33   5       24.33       27.56      4.98 o 
  -4  33   5        1.49        0.30      2.51 o 
  -3  33   5      284.21      275.94     14.34 o 
  -2  33   5       15.13       19.68      2.66 o 
  -1  33   5      124.83      117.90      5.67 o 
   0  33   5       10.25        9.58      2.66 o 
   1  33   5       48.15       47.83      3.58 o 
  -4  34   5       21.89       17.84      3.39 o 
  -3  34   5       40.40       47.93     16.21 o 
  -2  34   5       31.79       36.14      4.30 o 
  -1  34   5        0.17        1.92      2.09 o 
   0  34   5       21.36       27.05      3.38 o 
   1  34   5        6.60        4.86      2.65 o 
  -4  35   5        1.90        1.17      2.66 o 
  -3  35   5       17.09       16.14      3.88 o 
  -2  35   5       67.88       64.29      4.56 o 
  -1  35   5       12.32       15.75      3.09 o 
   0  35   5       11.13        8.00      2.83 o 
   1  35   5        0.05       -1.73      2.37 o 
  -4  36   5        2.39        1.93      2.77 o 
  -3  36   5       11.02       19.49      6.57 o 
  -2  36   5        7.49        8.62      2.82 o 
  -1  36   5      113.60      100.25      4.30 o 
   0  36   5        0.38        1.69      3.54 o 
   1  36   5        3.15        3.40      2.56 o 
  -4  37   5       25.91       24.48      4.02 o 
  -3  37   5        0.08        3.02      3.32 o 
  -2  37   5       36.99       41.48      5.80 o 
  -1  37   5        1.40       10.67      2.52 o 
   0  37   5        2.35        1.32      3.17 o 
   1  37   5        0.04        2.97      2.60 o 
  -4  38   5        8.87        6.31      3.77 o 
  -3  38   5       51.30       62.93      5.92 o 
  -2  38   5      103.80       97.75      8.77 o 
  -1  38   5      136.50      110.37      4.57 o 
   0  38   5        6.62        3.11      2.62 o 
  -3  39   5       10.95       10.62      3.89 o 
  -2  39   5       24.43       32.63      4.82 o 
  -1  39   5       32.84       39.29      3.52 o 
   0  39   5        4.27        3.38      2.74 o 
  -3  40   5        1.36        2.47      3.68 o 
  -2  40   5       20.98       20.59      4.44 o 
  -1  40   5       22.10       27.54      3.30 o 
   0  40   5        0.06       -1.01      2.53 o 
  -3  41   5        0.42        2.32      7.16 o 
  -2  41   5       12.57        9.10      4.76 o 
  -1  41   5       10.11       10.87      2.80 o 
   0  41   5        5.53        6.30      2.93 o 
  -2  42   5        0.57       -0.81      3.45 o 
  -1  42   5        9.62       11.52      2.89 o 
  -2  43   5       21.96       28.72      7.64 o 
  -1  43   5       29.87       34.93      8.20 o 
  -6   0   6       12.51       14.78      4.52 o 
  -5   0   6      271.32      226.71     12.04 o 
  -3   0   6       21.88       15.29      3.64 o 
  -2   0   6       19.14       15.17      2.17 o 
  -1   0   6      140.23      119.39      4.69 o 
   0   0   6      617.54      549.88      9.89 o 
   1   0   6       19.18       22.11      2.78 o 
   2   0   6        0.33        0.09      2.06 o 
  -6   1   6        7.31       11.00      2.50 o 
  -5   1   6       13.59       22.46      4.12 o 
  -4   1   6      187.97      159.20      9.09 o 
  -3   1   6      116.67      123.92      4.91 o 
  -2   1   6       83.39       78.44      3.31 o 
  -1   1   6        3.29       -1.46      1.46 o 
   0   1   6       85.92      125.32      3.37 o 
   1   1   6        1.49        0.39      1.37 o 
   2   1   6       12.47       14.89      1.94 o 
  -6   2   6        5.26        5.24      2.65 o 
  -5   2   6        3.57        2.71      2.44 o 
  -4   2   6       77.85       89.18      7.05 o 
  -3   2   6      117.32      107.15      4.64 o 
  -2   2   6      120.36      121.73      2.94 o 
  -1   2   6      222.48      191.33      6.34 o 
   0   2   6      371.27      335.49      7.59 o 
   1   2   6        0.51       -1.28      1.28 o 
   2   2   6        0.02        0.22      1.49 o 
  -6   3   6       11.23        8.16      3.09 o 
  -5   3   6       20.47       29.48      3.28 o 
  -4   3   6      194.94      200.05      8.15 o 
  -3   3   6        7.60       16.03      2.57 o 
  -2   3   6       49.67       55.56      2.25 o 
  -1   3   6      270.15      257.47      4.84 o 
   0   3   6       93.66      109.83      3.21 o 
   1   3   6        0.22        0.77      1.37 o 
   2   3   6        4.86        5.56      1.66 o 
  -6   4   6       36.66       43.78      4.86 o 
  -5   4   6      200.22      185.88      6.02 o 
  -4   4   6      287.64      257.52      7.48 o 
  -3   4   6      251.39      230.01     10.63 o 
  -2   4   6       28.73       35.91      1.97 o 
  -1   4   6      266.17      267.78      5.60 o 
   0   4   6      279.23      290.41      4.90 o 
   1   4   6       17.23       19.12      2.29 o 
   2   4   6        1.10        3.69      1.59 o 
  -6   5   6       62.95       67.53      6.89 o 
  -5   5   6       24.62       37.60      3.61 o 
  -4   5   6      180.97      176.09      7.12 o 
  -3   5   6       18.68       21.44      3.00 o 
  -2   5   6      110.59      102.21      3.87 o 
  -1   5   6      255.68      292.54      6.42 o 
   0   5   6      793.36      715.08      8.26 o 
   1   5   6        0.77       -0.73      1.33 o 
   2   5   6       80.46       76.37      2.92 o 
  -6   6   6       12.42       12.68      3.77 o 
  -5   6   6      136.60      118.98      5.00 o 
  -4   6   6       16.40       22.86      2.73 o 
  -3   6   6        5.12        2.15      1.52 o 
  -2   6   6       43.89       39.34      1.91 o 
  -1   6   6     1485.03     1296.53     10.61 o 
   0   6   6        4.50       20.24      2.30 o 
   1   6   6       12.24        8.61      1.66 o 
   2   6   6        1.90        8.43      1.71 o 
  -6   7   6        4.35        7.58      4.38 o 
  -5   7   6        1.87       12.56      3.55 o 
  -4   7   6       21.31       22.89      2.31 o 
  -3   7   6       80.90       72.55      3.64 o 
  -2   7   6       78.31       65.77      2.28 o 
  -1   7   6      596.41      608.17      6.34 o 
   0   7   6       63.16       54.76      2.60 o 
   1   7   6       26.10       27.98      2.11 o 
   2   7   6       26.18       25.44      2.28 o 
  -6   8   6       17.57       18.90      5.32 o 
  -5   8   6       84.14       88.83      5.74 o 
  -4   8   6       77.20       93.44      3.44 o 
  -3   8   6       17.40       18.03      1.98 o 
  -2   8   6       16.95       38.25      4.16 o 
  -1   8   6      857.81      823.66      7.74 o 
   0   8   6       44.08       68.01      5.68 o 
   1   8   6        0.02        2.23      1.42 o 
   2   8   6        0.10        3.26      1.62 o 
  -6   9   6        6.40        1.86      4.12 o 
  -5   9   6      212.40      194.88      7.77 o 
  -4   9   6      352.32      343.93      7.31 o 
  -3   9   6      240.35      216.20      4.77 o 
  -2   9   6      663.87      570.23      6.55 o 
  -1   9   6      620.81      584.00      6.72 o 
   0   9   6      524.32      466.73      6.40 o 
   1   9   6       18.57       28.17      2.16 o 
   2   9   6       37.80       39.49      2.47 o 
  -6  10   6       23.10       23.41      5.37 o 
  -5  10   6       79.70       83.88      4.27 o 
  -4  10   6       94.98       95.99      4.61 o 
  -3  10   6       38.24       42.67      2.61 o 
  -2  10   6       70.88       70.18      2.62 o 
  -1  10   6      233.77      229.91      5.53 o 
   0  10   6       59.10       77.08      3.19 o 
   1  10   6      275.80      245.84      4.66 o 
   2  10   6        0.20        1.10      1.60 o 
  -6  11   6       14.86       20.14      5.37 o 
  -5  11   6       52.64       40.05      3.52 o 
  -4  11   6        5.43       12.22      2.34 o 
  -3  11   6       27.96       29.76      3.06 o 
  -2  11   6        1.84        1.62      1.41 o 
  -1  11   6        3.22       10.61      1.79 o 
   0  11   6       18.30       24.55      2.06 o 
   1  11   6      112.88      135.12      4.54 o 
   2  11   6        2.20        1.89      1.92 o 
  -6  12   6       13.24       13.47      4.93 o 
  -5  12   6       36.19       45.48      3.72 o 
  -4  12   6      147.38      126.90      4.62 o 
  -3  12   6        4.80        6.20      1.72 o 
  -2  12   6      105.26      119.96      3.20 o 
  -1  12   6      138.46      144.67      4.51 o 
   0  12   6       49.26       54.49      2.63 o 
   1  12   6      219.06      221.63      4.48 o 
   2  12   6        6.34        6.78      2.10 o 
  -6  13   6       23.25       25.95      5.76 o 
  -5  13   6        0.34       -0.23      2.13 o 
  -4  13   6       12.76       17.52      2.69 o 
  -3  13   6       57.45       59.36      3.02 o 
  -2  13   6      585.62      560.38      6.91 o 
  -1  13   6        4.84        5.53      1.45 o 
   0  13   6       75.43       75.76      2.96 o 
   1  13   6       64.16       79.89      3.51 o 
   2  13   6       59.11       56.66      4.08 o 
  -6  14   6       29.50       22.79      5.66 o 
  -5  14   6       16.59       24.64      3.21 o 
  -4  14   6       44.37       44.97      3.38 o 
  -3  14   6       52.76       59.58      3.10 o 
  -2  14   6      960.23      902.14     13.40 o 
  -1  14   6      157.07      146.84      3.48 o 
   0  14   6        4.07        7.91      2.08 o 
   1  14   6        0.89        2.66      1.55 o 
   2  14   6        4.35        7.23      2.15 o 
  -6  15   6        4.25        6.10      4.61 o 
  -5  15   6       56.39       57.03      4.02 o 
  -4  15   6        8.93       10.47      2.38 o 
  -3  15   6       14.00       15.81      2.11 o 
  -2  15   6      183.16      204.84      6.48 o 
  -1  15   6        4.39       13.90      1.80 o 
   0  15   6        9.18       11.80      1.79 o 
   1  15   6       17.84       18.90      2.04 o 
   2  15   6        0.40        0.90      1.92 o 
  -6  16   6       27.94       30.42      4.23 o 
  -5  16   6       78.00       76.04      4.32 o 
  -4  16   6      132.40      110.94      6.75 o 
  -3  16   6      100.37      106.63      3.68 o 
  -2  16   6      350.85      312.95      5.01 o 
  -1  16   6      170.26      158.05      3.66 o 
   0  16   6       30.88       38.65      3.69 o 
   1  16   6       19.42       24.66      2.19 o 
   2  16   6        0.69        2.12      2.05 o 
  -6  17   6       36.41       40.55      4.36 o 
  -5  17   6       61.58       63.50      4.21 o 
  -4  17   6       98.78      103.55      4.44 o 
  -3  17   6      164.55      139.43      6.06 o 
  -2  17   6        0.09        6.70      1.51 o 
  -1  17   6        4.38        6.89      1.52 o 
   0  17   6      174.35      166.38      4.24 o 
   1  17   6       69.79       62.35      2.94 o 
   2  17   6       38.01       39.30      4.89 o 
  -6  18   6        0.39        4.39      3.91 o 
  -5  18   6       21.99       29.34      3.36 o 
  -4  18   6       26.49       37.77      3.29 o 
  -3  18   6        0.03        4.30      1.80 o 
  -2  18   6        0.02        1.23      1.37 o 
  -1  18   6      110.10      113.20      3.20 o 
   0  18   6       19.37       31.61      2.44 o 
   1  18   6        0.24        2.04      1.59 o 
   2  18   6       31.92       25.84      3.82 o 
  -6  19   6        0.69        0.01      3.35 o 
  -5  19   6        0.87        2.77      2.77 o 
  -4  19   6        7.73        4.96      2.28 o 
  -3  19   6        5.19        6.39      1.97 o 
  -2  19   6       45.91       55.01      3.23 o 
  -1  19   6       31.61       33.09      2.59 o 
   0  19   6        0.61        1.16      1.63 o 
   1  19   6       55.66       56.42      4.13 o 
   2  19   6       10.29       20.85      3.47 o 
  -6  20   6       47.58       47.64      4.73 o 
  -5  20   6        5.55        0.00      2.97 o 
  -4  20   6        0.30        1.71      2.17 o 
  -3  20   6        8.12        8.53      2.04 o 
  -2  20   6      101.31       88.47      3.20 o 
  -1  20   6       27.23       20.36      2.17 o 
   0  20   6        1.21        2.88      1.69 o 
   1  20   6        4.77        2.65      1.66 o 
   2  20   6       97.65       85.75      4.19 o 
  -6  21   6        2.39        7.63      3.11 o 
  -5  21   6        0.17       -1.61      2.47 o 
  -4  21   6        7.71       10.76      2.56 o 
  -3  21   6      207.14      187.72      7.95 o 
  -2  21   6       54.79       59.20      3.29 o 
  -1  21   6        0.26        4.80      1.64 o 
   0  21   6       20.88       24.01      2.34 o 
   1  21   6       10.70        9.47      1.92 o 
   2  21   6        0.80        6.00      2.38 o 
  -6  22   6       26.03       39.24      4.52 o 
  -5  22   6       22.16       21.79      3.86 o 
  -4  22   6      193.74      164.65     10.84 o 
  -3  22   6        4.79       11.64      3.07 o 
  -2  22   6        0.51        5.21      1.90 o 
  -1  22   6      140.01      124.90      3.78 o 
   0  22   6        1.06       -0.24      1.59 o 
   1  22   6       31.91       33.54      2.55 o 
   2  22   6        5.03        4.12      2.35 o 
  -5  23   6       17.52       15.64      3.57 o 
  -4  23   6       32.69       45.72      3.78 o 
  -3  23   6       69.42       61.57      5.48 o 
  -2  23   6       53.49       63.31      3.49 o 
  -1  23   6        1.96        5.63      1.80 o 
   0  23   6       20.88       13.64      2.23 o 
   1  23   6        4.19        4.81      1.78 o 
   2  23   6       11.03       14.13      2.80 o 
  -5  24   6        2.64        2.47      3.84 o 
  -4  24   6       51.27       50.82      5.25 o 
  -3  24   6       84.67       79.49      4.51 o 
  -2  24   6       70.16       67.20      7.27 o 
  -1  24   6        0.97        2.27      1.75 o 
   0  24   6        0.29       -1.18      1.66 o 
   1  24   6        0.65        1.91      1.74 o 
  -5  25   6       29.58       31.59      7.68 o 
  -4  25   6       21.08       24.64      3.26 o 
  -3  25   6      123.38      134.14      7.26 o 
  -2  25   6       44.29       45.93      3.18 o 
  -1  25   6       14.56       14.95      2.16 o 
   0  25   6       27.63       32.95      2.98 o 
   1  25   6        7.87       10.57      2.21 o 
  -5  26   6       12.22       22.73      4.00 o 
  -4  26   6        2.72        3.53      2.48 o 
  -3  26   6      180.91      193.34      6.38 o 
  -2  26   6        0.31        4.65      2.02 o 
  -1  26   6       99.91       93.51      3.59 o 
   0  26   6       18.08       20.23      2.73 o 
   1  26   6       51.69       48.30      3.17 o 
  -5  27   6      121.36      110.09     10.24 o 
  -4  27   6       81.97       80.30      4.82 o 
  -3  27   6      202.67      181.75      6.23 o 
  -2  27   6      153.63      139.08      6.56 o 
  -1  27   6       11.79       14.84      2.23 o 
   0  27   6       54.81       63.13      4.15 o 
   1  27   6       24.66       23.92      2.63 o 
  -5  28   6       13.03       16.23      3.88 o 
  -4  28   6        8.60        7.22      2.82 o 
  -3  28   6      120.26      132.68      5.59 o 
  -2  28   6       18.19       25.98      2.85 o 
  -1  28   6       21.23       17.61      2.47 o 
   0  28   6        1.21        5.07      2.31 o 
   1  28   6       12.28       14.47      2.39 o 
  -5  29   6       13.59       14.73      3.94 o 
  -4  29   6        0.39        3.11      2.68 o 
  -3  29   6       27.41       48.67     10.00 o 
  -2  29   6        6.16        9.99      2.40 o 
  -1  29   6        2.84        6.31      2.26 o 
   0  29   6        3.17        0.82      2.99 o 
   1  29   6        0.12        2.65      2.25 o 
  -5  30   6       24.20       29.51      4.68 o 
  -4  30   6        1.00       10.32      3.17 o 
  -3  30   6      258.15      236.06     10.25 o 
  -2  30   6        1.22        5.35      2.18 o 
  -1  30   6       45.09       44.73      3.42 o 
   0  30   6        0.44        3.43      2.35 o 
   1  30   6       35.72       41.13      5.51 o 
  -5  31   6       18.80       26.59      4.55 o 
  -4  31   6      202.85      191.99      6.79 o 
  -3  31   6        4.79       18.36      4.27 o 
  -2  31   6       99.75       86.43      5.89 o 
  -1  31   6        0.43        2.28      2.15 o 
   0  31   6       75.59       77.00      6.36 o 
   1  31   6        2.61        2.79      2.35 o 
  -4  32   6       83.20       92.25      5.40 o 
  -3  32   6        9.97       19.64      4.25 o 
  -2  32   6       50.49       55.66      4.50 o 
  -1  32   6       35.10       35.63      3.78 o 
   0  32   6        5.96        4.78      2.39 o 
  -4  33   6        3.20       10.56      3.26 o 
  -3  33   6        4.24        3.66      5.22 o 
  -2  33   6        2.93        6.61      2.70 o 
  -1  33   6        5.90        2.68      3.44 o 
   0  33   6        1.25        0.49      2.54 o 
  -4  34   6      127.60      121.83      7.78 o 
  -3  34   6        3.23        2.68      3.31 o 
  -2  34   6        1.79        2.56      3.21 o 
  -1  34   6       14.23        7.75      3.02 o 
   0  34   6        0.14        0.73      2.56 o 
  -4  35   6       18.23       25.20      4.52 o 
  -3  35   6       11.59       14.81      5.03 o 
  -2  35   6      102.72       98.43      5.32 o 
  -1  35   6        0.11        0.11      2.54 o 
   0  35   6       13.28        9.95      3.06 o 
  -4  36   6        9.65       15.36      4.11 o 
  -3  36   6       26.46       28.92      4.67 o 
  -2  36   6        2.80        7.16      2.98 o 
  -1  36   6       16.31       12.90      3.15 o 
   0  36   6        2.46        2.95      2.78 o 
  -3  37   6        2.26        3.01      3.53 o 
  -2  37   6        3.06        0.88      2.73 o 
  -1  37   6        0.04        1.86      2.79 o 
  -3  38   6        6.55        8.26      3.81 o 
  -2  38   6       35.61       23.06      4.46 o 
  -1  38   6        0.13       -0.87      2.63 o 
  -3  39   6        1.47       -4.30      4.51 o 
  -2  39   6        1.79       13.55      6.01 o 
  -1  39   6        0.45        2.20      2.88 o 
  -6   1   7       31.48       29.91      3.52 o 
  -5   1   7      129.39      117.92      6.55 o 
  -4   1   7       80.56       78.61      5.22 o 
  -3   1   7      316.48      274.44     13.30 o 
  -2   1   7       25.09       28.07      2.70 o 
  -1   1   7      564.74      512.10      6.97 o 
   0   1   7       18.18       18.20      2.07 o 
   1   1   7       20.26       16.12      2.06 o 
   2   1   7       10.48       18.11      2.23 o 
  -6   2   7       10.55       10.50      2.89 o 
  -5   2   7       16.48       24.71      3.89 o 
  -4   2   7      223.37      216.84     10.13 o 
  -3   2   7       55.45       65.21      4.52 o 
  -2   2   7      358.13      326.85      5.69 o 
  -1   2   7       55.37       81.84      3.04 o 
   0   2   7       62.21       55.02      3.08 o 
   1   2   7        0.31        0.70      1.59 o 
   2   2   7       72.29       76.52      3.42 o 
  -6   3   7        9.16        9.94      3.83 o 
  -5   3   7      107.75       99.55      5.88 o 
  -4   3   7      349.82      284.04     11.58 o 
  -3   3   7       33.65       40.87      3.94 o 
  -2   3   7        0.18       12.71      1.96 o 
  -1   3   7       78.60       89.02      3.16 o 
   0   3   7       23.74       19.88      2.09 o 
   1   3   7       13.77       14.91      2.03 o 
   2   3   7        0.27        7.29      1.94 o 
  -6   4   7       82.54       79.84      7.60 o 
  -5   4   7        3.03       12.47      3.58 o 
  -4   4   7       10.66       14.46      4.51 o 
  -3   4   7        2.66        7.73      3.18 o 
  -2   4   7      204.66      185.43      5.93 o 
  -1   4   7      112.33       97.04      3.43 o 
   0   4   7        0.13       -0.50      1.49 o 
   1   4   7        4.45        7.21      1.84 o 
   2   4   7        3.51        6.09      2.00 o 
  -6   5   7        1.36        9.87      4.65 o 
  -5   5   7        5.96       10.45      3.57 o 
  -4   5   7       62.08       85.19      5.24 o 
  -3   5   7      118.30      103.72      5.25 o 
  -2   5   7      108.64      129.11      6.43 o 
  -1   5   7       11.17       10.35      2.02 o 
   0   5   7        0.15        1.18      1.57 o 
   1   5   7       13.31       15.10      2.07 o 
   2   5   7        4.88        6.40      3.15 o 
  -6   6   7       31.54       27.74      5.94 o 
  -5   6   7       21.12       41.68      5.77 o 
  -4   6   7      254.99      242.55      7.86 o 
  -3   6   7        3.62        2.81      2.13 o 
  -2   6   7      472.87      427.42      6.11 o 
  -1   6   7       25.27       38.07      3.91 o 
   0   6   7       65.71       76.05      3.11 o 
   1   6   7        3.71        0.62      1.58 o 
  -6   7   7        7.00        4.88      4.61 o 
  -5   7   7      294.03      265.84     11.28 o 
  -4   7   7      141.08      137.47      8.73 o 
  -3   7   7        5.58       20.36      2.37 o 
  -2   7   7       19.99       33.04      2.17 o 
  -1   7   7      216.66      186.55      4.18 o 
   0   7   7       12.98       16.30      2.03 o 
   1   7   7       23.52       30.02      2.42 o 
  -6   8   7       29.85       22.45      5.73 o 
  -5   8   7       30.67       48.18      5.17 o 
  -4   8   7        7.99        9.53      3.05 o 
  -3   8   7      351.18      277.29      6.64 o 
  -2   8   7        0.05        0.25      1.71 o 
  -1   8   7       18.44       19.34      2.06 o 
   0   8   7        2.26        4.04      1.71 o 
   1   8   7       18.66       19.63      2.21 o 
  -6   9   7        0.00       -3.31      3.73 o 
  -5   9   7       61.47       66.29      5.83 o 
  -4   9   7       11.38        9.59      2.42 o 
  -3   9   7       39.40       52.86      3.55 o 
  -2   9   7       59.70       49.66      2.70 o 
  -1   9   7        1.93       -0.36      1.54 o 
   0   9   7       16.14       14.90      2.03 o 
   1   9   7        1.51        2.76      1.72 o 
  -6  10   7       22.43       16.27      5.57 o 
  -5  10   7       19.82       17.90      4.10 o 
  -4  10   7        6.10        8.63      2.46 o 
  -3  10   7      156.12      130.39      4.20 o 
  -2  10   7        1.56        4.73      1.45 o 
  -1  10   7        0.50        3.09      1.58 o 
   0  10   7        2.14        2.11      1.90 o 
   1  10   7        7.03        7.96      1.94 o 
  -6  11   7        3.13        3.39      4.74 o 
  -5  11   7       28.73       42.83      5.03 o 
  -4  11   7       15.24       11.27      2.55 o 
  -3  11   7      233.83      228.71      5.53 o 
  -2  11   7        6.44        7.43      1.52 o 
  -1  11   7      159.64      148.11      3.78 o 
   0  11   7        7.31       16.28      2.04 o 
   1  11   7       15.61       13.12      2.09 o 
  -6  12   7        1.97        9.72      5.18 o 
  -5  12   7       31.50       27.49      3.40 o 
  -4  12   7       71.59       64.12      4.09 o 
  -3  12   7        7.10       14.66      2.22 o 
  -2  12   7      144.46      138.64      3.91 o 
  -1  12   7       43.55       53.86      2.76 o 
   0  12   7      224.92      186.47      4.51 o 
   1  12   7        1.88        2.64      1.78 o 
  -6  13   7       20.98       17.04      5.73 o 
  -5  13   7       13.84       13.06      3.00 o 
  -4  13   7       18.81       25.34      3.07 o 
  -3  13   7        3.32        1.04      1.78 o 
  -2  13   7       42.94       48.56      4.57 o 
  -1  13   7        8.95       11.86      1.85 o 
   0  13   7       19.16       35.63      2.79 o 
   1  13   7        5.84        2.68      1.75 o 
  -6  14   7        2.43        4.33      4.67 o 
  -5  14   7        0.86        1.77      2.48 o 
  -4  14   7       80.34       77.04      4.34 o 
  -3  14   7        7.12        7.23      2.07 o 
  -2  14   7       11.49        9.07      2.17 o 
  -1  14   7       12.25       20.52      2.10 o 
   0  14   7       78.39       75.84      3.20 o 
   1  14   7       15.73       15.69      2.16 o 
  -6  15   7       35.02       27.88      6.51 o 
  -5  15   7        6.56       13.20      3.48 o 
  -4  15   7        2.70        1.94      2.52 o 
  -3  15   7        3.66        2.36      2.02 o 
  -2  15   7       30.83       35.53      2.92 o 
  -1  15   7       68.29       71.33      3.39 o 
   0  15   7        0.45        4.87      1.76 o 
   1  15   7        7.17       10.73      2.12 o 
  -6  16   7       13.07       12.31      5.52 o 
  -5  16   7        4.65        1.25      2.82 o 
  -4  16   7        3.32        3.01      2.44 o 
  -3  16   7        6.15        4.78      2.01 o 
  -2  16   7      270.03      244.00      6.23 o 
  -1  16   7        0.68        2.28      1.99 o 
   0  16   7       18.55       19.36      2.23 o 
   1  16   7        0.68        2.12      1.79 o 
  -6  17   7        0.76       -0.15      2.89 o 
  -5  17   7       19.65       18.85      3.76 o 
  -4  17   7        1.58       -1.49      2.19 o 
  -3  17   7       68.68       67.13      5.62 o 
  -2  17   7       43.33       52.82      4.36 o 
  -1  17   7       98.70       84.45      3.89 o 
   0  17   7       47.85       48.66      2.87 o 
   1  17   7       39.61       35.95      3.32 o 
  -6  18   7        3.09        1.95      3.20 o 
  -5  18   7       17.91       24.91      4.09 o 
  -4  18   7        4.78        2.73      3.04 o 
  -3  18   7        0.06        3.77      1.97 o 
  -2  18   7       42.57       49.25      3.29 o 
  -1  18   7       10.87       27.38      2.78 o 
   0  18   7        4.95        9.40      2.03 o 
   1  18   7        0.02        4.98      1.93 o 
  -5  19   7       42.77       44.74      4.80 o 
  -4  19   7        4.73        7.51      2.64 o 
  -3  19   7       46.66       48.58      3.35 o 
  -2  19   7       78.02       73.34      4.12 o 
  -1  19   7      221.26      199.34      5.42 o 
   0  19   7       40.32       42.89      2.84 o 
   1  19   7       81.07       73.79      3.48 o 
  -5  20   7       57.77       55.54      5.27 o 
  -4  20   7       18.80       21.35      3.26 o 
  -3  20   7        0.17        0.04      1.91 o 
  -2  20   7       50.67       64.37      3.69 o 
  -1  20   7        0.92        9.80      2.59 o 
   0  20   7       54.54       60.42      3.21 o 
   1  20   7       32.85       26.84      2.58 o 
  -5  21   7       24.98       26.80      4.35 o 
  -4  21   7       12.20        7.30      2.83 o 
  -3  21   7       27.44       32.29      4.04 o 
  -2  21   7       30.20       32.20      2.99 o 
  -1  21   7        0.79        2.55      2.18 o 
   0  21   7        4.44        6.65      2.29 o 
   1  21   7        0.04        3.88      1.93 o 
  -5  22   7        7.64        6.95      3.36 o 
  -4  22   7        9.77       11.27      2.93 o 
  -3  22   7       18.01       13.68      2.83 o 
  -2  22   7        1.74        1.22      2.00 o 
  -1  22   7       35.26       34.74      3.16 o 
   0  22   7        4.47        8.60      2.37 o 
   1  22   7       15.78       12.95      2.33 o 
  -5  23   7       79.25       85.18      6.01 o 
  -4  23   7       32.71       39.48      4.06 o 
  -3  23   7       23.66       27.43      3.32 o 
  -2  23   7        0.00        6.01      2.20 o 
  -1  23   7       61.97       61.25      3.78 o 
   0  23   7        9.35       12.27      2.39 o 
   1  23   7        0.14        1.95      2.64 o 
  -5  24   7        2.28        5.94      3.39 o 
  -4  24   7      180.12      179.72      6.44 o 
  -3  24   7       25.67       26.63      4.46 o 
  -2  24   7      135.19      125.81      4.60 o 
  -1  24   7       41.32       42.94      3.44 o 
   0  24   7       74.06       74.46      4.20 o 
  -5  25   7       13.35       10.10      3.80 o 
  -4  25   7        9.79       22.01      3.46 o 
  -3  25   7      113.13      109.27      6.24 o 
  -2  25   7        8.02       10.13      2.49 o 
  -1  25   7        9.25        9.91      2.57 o 
   0  25   7        0.68        2.75      2.24 o 
  -5  26   7        5.18        2.58      3.44 o 
  -4  26   7        0.51        5.01      2.99 o 
  -3  26   7        6.46       13.94      3.83 o 
  -2  26   7        2.42        1.05      2.43 o 
  -1  26   7       66.35       65.91      4.08 o 
   0  26   7       13.94       11.34      2.69 o 
  -5  27   7       25.26       23.02      7.48 o 
  -4  27   7       17.42       24.99      3.75 o 
  -3  27   7        6.77        8.05      3.63 o 
  -2  27   7        2.82        2.00      2.64 o 
  -1  27   7       12.96       17.19      2.87 o 
   0  27   7        3.54        2.67      2.44 o 
  -4  28   7      105.24      107.17      5.61 o 
  -3  28   7       21.57       26.74      4.49 o 
  -2  28   7       12.66       12.27      3.52 o 
  -1  28   7       50.04       51.45      3.87 o 
   0  28   7        4.32        2.66      2.47 o 
  -4  29   7       17.01       28.03      6.50 o 
  -3  29   7      112.06      105.24      6.53 o 
  -2  29   7        0.00        1.45      2.59 o 
  -1  29   7       13.94       15.70      2.88 o 
   0  29   7       10.35        9.39      2.72 o 
  -4  30   7        1.22        3.55      3.48 o 
  -3  30   7        0.85       13.48      3.93 o 
  -2  30   7       67.79       61.50      4.86 o 
  -1  30   7        1.33       -0.29      2.29 o 
   0  30   7        1.76        2.39      3.84 o 
  -4  31   7        2.05        5.08      3.69 o 
  -3  31   7       13.75       16.33      5.35 o 
  -2  31   7       10.69       15.15      3.61 o 
  -1  31   7        0.61        1.53      2.70 o 
  -4  32   7        8.48       13.68      4.12 o 
  -3  32   7       14.35       14.03      4.25 o 
  -2  32   7       59.72       65.52      4.88 o 
  -1  32   7        0.35       -0.82      2.63 o 
  -3  33   7       18.45       24.06      4.68 o 
  -2  33   7        2.91        6.61      3.08 o 
  -1  33   7       19.06       14.80      3.45 o 
  -3  34   7        4.74        2.53      3.66 o 
  -2  34   7       11.58       14.98      4.07 o 
  -2  35   7        0.08        4.69      3.27 o 
  -6   0   8        1.93        2.67      4.49 o 
  -4   0   8      187.61      172.08      9.74 o 
  -3   0   8      206.32      192.46     10.24 o 
  -2   0   8       34.09       28.23      4.25 o 
  -1   0   8       38.97       40.16      3.83 o 
   0   0   8        0.94        2.59      2.73 o 
  -6   1   8       18.66       23.52      4.22 o 
  -4   1   8       92.62       98.05      5.68 o 
  -3   1   8       23.28       31.72      4.10 o 
  -2   1   8       23.91       23.52      2.88 o 
  -1   1   8        8.75       12.48      2.06 o 
   0   1   8       12.40       10.02      2.12 o 
  -6   2   8       30.55       30.53      4.37 o 
  -5   2   8        1.10        1.13      4.05 o 
  -4   2   8        6.82        8.53      3.26 o 
  -3   2   8        0.67        3.95      3.07 o 
  -2   2   8       27.08       23.67      2.84 o 
  -1   2   8        7.49        8.76      2.46 o 
   0   2   8        2.28        0.75      1.77 o 
  -6   3   8       11.00       13.33      5.13 o 
  -5   3   8        2.33       10.65      3.76 o 
  -4   3   8       63.17       68.30      5.23 o 
  -3   3   8       20.33       17.42      3.59 o 
  -2   3   8        1.46        1.51      2.14 o 
  -1   3   8       46.67       47.32      2.85 o 
   0   3   8        3.81        2.53      1.82 o 
  -6   4   8        1.49        0.32      4.08 o 
  -5   4   8       83.33       81.10      6.32 o 
  -4   4   8       45.36       56.64      4.03 o 
  -3   4   8       66.89       74.05      5.39 o 
  -2   4   8       24.63       37.71      3.61 o 
  -1   4   8       25.30       25.17      2.37 o 
   0   4   8        1.23        2.89      1.84 o 
  -6   5   8        1.57        4.33      4.74 o 
  -5   5   8        6.97        4.63      3.54 o 
  -4   5   8      105.82      105.88      5.90 o 
  -3   5   8        3.66       14.08      2.85 o 
  -2   5   8      246.12      232.60      6.63 o 
  -1   5   8        1.52        3.36      1.79 o 
   0   5   8       41.28       41.68      3.25 o 
  -6   6   8       25.81       25.67      6.08 o 
  -5   6   8        2.14        0.30      3.79 o 
  -4   6   8        0.24        8.15      3.27 o 
  -3   6   8      109.33       92.81      4.54 o 
  -2   6   8        2.81       19.85      3.05 o 
  -1   6   8       10.75       10.96      2.30 o 
   0   6   8        8.18       12.33      2.22 o 
  -6   7   8       10.73       23.90      6.31 o 
  -5   7   8        0.60        3.18      4.38 o 
  -4   7   8       61.40       56.92      5.15 o 
  -3   7   8       17.09       27.69      3.24 o 
  -2   7   8       33.34       39.36      3.75 o 
  -1   7   8        1.57        5.90      1.91 o 
   0   7   8       24.61       25.09      2.49 o 
  -6   8   8        8.51        4.76      4.83 o 
  -5   8   8        8.23        9.48      5.07 o 
  -4   8   8        1.22        3.86      3.15 o 
  -3   8   8      164.60      140.90      5.39 o 
  -2   8   8       63.66       78.78      7.94 o 
  -1   8   8       55.97       57.23      3.37 o 
   0   8   8       13.20       12.50      2.19 o 
  -6   9   8       43.54       47.95      7.60 o 
  -5   9   8        0.01        3.04      4.67 o 
  -4   9   8       23.60       30.76      4.30 o 
  -3   9   8        0.84        4.49      2.42 o 
  -2   9   8      100.30       93.44      4.58 o 
  -1   9   8       12.17       19.58      2.57 o 
   0   9   8        1.71        0.75      1.89 o 
  -6  10   8        2.52        1.79      4.95 o 
  -5  10   8       52.56       55.41      7.94 o 
  -4  10   8       19.03       16.45      3.82 o 
  -3  10   8       17.30       27.77      3.35 o 
  -2  10   8        0.65        5.52      2.62 o 
  -1  10   8       58.37       52.62      3.27 o 
   0  10   8        7.65        8.42      2.15 o 
  -5  11   8        1.47       12.53      5.34 o 
  -4  11   8       11.07        8.53      3.57 o 
  -3  11   8       22.57       21.96      2.78 o 
  -2  11   8        0.00       -1.33      2.00 o 
  -1  11   8        1.99        9.20      2.16 o 
   0  11   8       53.49       44.16      3.16 o 
  -5  12   8       40.17       43.07      7.41 o 
  -4  12   8        1.32        9.58      2.84 o 
  -3  12   8       15.94       23.21      2.86 o 
  -2  12   8       20.97       21.12      2.82 o 
  -1  12   8       83.11       87.85      3.88 o 
   0  12   8       16.53       29.75      3.03 o 
  -5  13   8        1.19        5.85      5.20 o 
  -4  13   8      148.64      135.78      5.59 o 
  -3  13   8        0.09        0.10      2.02 o 
  -2  13   8       35.99       35.42      3.22 o 
  -1  13   8        9.38       12.39      2.78 o 
   0  13   8      144.39      142.32      4.26 o 
  -5  14   8       95.16       98.56      9.99 o 
  -4  14   8       30.32       43.58      4.04 o 
  -3  14   8        9.27       12.40      2.89 o 
  -2  14   8       14.09       14.39      2.68 o 
  -1  14   8        6.21        4.89      2.16 o 
   0  14   8        2.08        8.80      2.30 o 
  -5  15   8        9.28       20.20      5.23 o 
  -4  15   8        0.09        2.51      2.56 o 
  -3  15   8       10.01        5.40      2.65 o 
  -2  15   8       14.68       16.06      2.74 o 
  -1  15   8        4.95        7.30      2.29 o 
   0  15   8        0.07        3.56      2.02 o 
  -5  16   8       74.10       85.31      6.55 o 
  -4  16   8       15.92       20.24      3.30 o 
  -3  16   8       19.58       10.84      2.81 o 
  -2  16   8       14.80       12.38      2.59 o 
  -1  16   8        0.05        2.18      2.14 o 
   0  16   8       21.75       30.70      3.05 o 
  -5  17   8       21.41       32.45      5.10 o 
  -4  17   8       46.31       57.88      5.51 o 
  -3  17   8        8.42       13.35      2.93 o 
  -2  17   8       23.05       38.08      4.58 o 
  -1  17   8       44.07       68.34      3.77 o 
   0  17   8       55.04       69.39      3.92 o 
  -5  18   8       18.41       18.39      4.29 o 
  -4  18   8        6.22        7.21      2.91 o 
  -3  18   8      125.82      114.16      6.73 o 
  -2  18   8        0.11        2.33      3.07 o 
  -1  18   8      150.84      157.36      4.85 o 
   0  18   8        0.04        3.37      2.22 o 
  -5  19   8        4.68        9.83      3.77 o 
  -4  19   8       13.07        9.00      3.13 o 
  -3  19   8       34.40       40.28      4.43 o 
  -2  19   8       41.70       24.15      4.11 o 
  -1  19   8       16.69       29.24      3.02 o 
   0  19   8        5.00        4.13      2.35 o 
  -5  20   8       21.33       24.53      4.54 o 
  -4  20   8        4.54        2.02      2.78 o 
  -3  20   8        2.29        3.90      2.74 o 
  -2  20   8        8.26        5.47      4.08 o 
  -1  20   8       42.34       46.61      3.42 o 
   0  20   8        1.87       -0.56      3.14 o 
  -5  21   8        1.72        1.79      3.30 o 
  -4  21   8       34.76       39.16      4.22 o 
  -3  21   8        4.01        9.98      3.02 o 
  -2  21   8        4.50        8.10      5.19 o 
  -1  21   8       15.67       13.77      2.66 o 
  -5  22   8        6.72        8.93      6.36 o 
  -4  22   8        4.23        6.69      3.03 o 
  -3  22   8       43.95       43.54      4.15 o 
  -2  22   8        1.11        9.32      5.83 o 
  -1  22   8       10.00       16.96      2.73 o 
  -4  23   8        6.47        7.92      3.72 o 
  -3  23   8        0.19       -1.01      2.54 o 
  -2  23   8       79.95       80.54      6.08 o 
  -1  23   8        0.51        5.48      2.69 o 
  -4  24   8       21.80       18.16      4.23 o 
  -3  24   8        5.37        5.64      2.95 o 
  -2  24   8        2.22        8.76      3.71 o 
  -1  24   8        0.81       -0.28      2.71 o 
  -4  25   8        0.11       -1.06      3.26 o 
  -3  25   8        0.34        1.86      2.82 o 
  -2  25   8       81.94       80.37      6.10 o 
  -1  25   8        7.62        6.88      3.07 o 
  -4  26   8       17.98       16.35      4.31 o 
  -3  26   8       21.71       28.45      4.89 o 
  -2  26   8        0.00        4.98      3.45 o 
  -1  26   8       12.73       13.03      3.37 o 
  -4  27   8       42.51       47.86      7.80 o 
  -3  27   8        0.59        0.56      3.47 o 
  -2  27   8        4.51        1.54      3.31 o 
  -3  28   8       17.05       15.78      4.68 o 
  -2  28   8        0.51       -0.60      3.35 o 
  -3  29   8        2.01        3.36      5.36 o 
  -5   1   9       32.20       50.10      7.83 o 
  -4   1   9       26.22       31.20      4.68 o 
  -3   1   9       55.14       42.91      4.90 o 
  -2   1   9       59.90       70.97      5.74 o 
  -1   1   9       22.85       15.21      3.44 o 
  -5   2   9        1.49        4.26      4.93 o 
  -4   2   9      143.47      153.16      7.17 o 
  -3   2   9       16.03       21.97      4.25 o 
  -2   2   9       54.08       60.87      5.50 o 
  -1   2   9        1.74        2.57      2.60 o 
  -5   3   9       46.63       41.56      7.50 o 
  -4   3   9        0.69       13.63      3.10 o 
  -3   3   9       15.17       27.02      9.58 o 
  -2   3   9        2.78        3.31      3.32 o 
  -1   3   9       14.84       20.70      3.22 o 
  -5   4   9        4.97       19.45      6.15 o 
  -4   4   9        0.00        4.64      2.83 o 
  -3   4   9        8.33       12.63      5.97 o 
  -2   4   9       22.96       22.81      4.26 o 
  -1   4   9        2.63        0.66      2.43 o 
  -5   5   9       54.97       70.33      8.93 o 
  -4   5   9        2.50        9.13      3.00 o 
  -3   5   9       17.47       23.44      4.27 o 
  -2   5   9        6.34        8.06      6.03 o 
  -1   5   9       22.53       22.60      3.24 o 
  -5   6   9        1.44        3.84      5.25 o 
  -4   6   9       74.89       64.20      4.72 o 
  -3   6   9        0.03        9.49      3.59 o 
  -2   6   9       15.20       11.42      6.80 o 
  -1   6   9       14.12       14.88      2.70 o 
  -5   7   9       11.86       20.54      6.68 o 
  -4   7   9        8.70        9.94      3.11 o 
  -3   7   9       57.37       45.20      5.06 o 
  -2   7   9        4.02        2.51      2.82 o 
  -1   7   9        0.05       -1.16      2.16 o 
  -5   8   9        1.89       -0.81      5.11 o 
  -4   8   9        3.88        6.15      3.73 o 
  -3   8   9        0.01        3.71      3.37 o 
  -2   8   9        0.81        1.16      2.85 o 
  -1   8   9        0.01        0.09      2.22 o 
  -5   9   9        0.01        0.76      5.46 o 
  -4   9   9        0.45        5.39      5.10 o 
  -3   9   9       39.34       52.58      9.01 o 
  -2   9   9        8.42        0.21      2.78 o 
  -1   9   9        6.01        4.72      2.35 o 
  -5  10   9        0.22        3.89      5.48 o 
  -4  10   9       32.33       35.25      5.09 o 
  -3  10   9        5.72        8.79      3.77 o 
  -2  10   9        2.75        9.81      4.25 o 
  -1  10   9       35.17       38.63      3.32 o 
  -5  11   9       75.91       80.46     10.08 o 
  -4  11   9        0.11       -2.85      3.24 o 
  -3  11   9        0.10        0.06      3.36 o 
  -2  11   9        9.94       10.75      3.33 o 
  -1  11   9       63.35       69.40      4.00 o 
  -4  12   9       20.75       21.88      4.62 o 
  -3  12   9        7.57        4.58      3.62 o 
  -2  12   9       46.82       42.55      5.82 o 
  -1  12   9       14.96       17.58      2.77 o 
  -4  13   9        1.39        3.43      3.67 o 
  -3  13   9       35.76       45.07      7.06 o 
  -2  13   9        0.20        0.03      2.77 o 
  -1  13   9        0.50        3.39      5.59 o 
  -4  14   9        4.98        9.76      5.66 o 
  -3  14   9        0.95        5.65      3.66 o 
  -2  14   9       15.93       14.34      3.46 o 
  -4  15   9        0.43        1.24      4.84 o 
  -3  15   9       23.10       26.17      3.78 o 
  -2  15   9       19.57       20.06      3.62 o 
  -4  16   9       60.02       55.96      8.85 o 
  -3  16   9       11.70       17.33      3.55 o 
  -2  16   9       28.10       34.36      4.07 o 
  -4  17   9       10.72       21.83      4.66 o 
  -3  17   9       51.80       55.22     10.24 o 
  -2  17   9        9.63        8.76      3.29 o 
  -4  18   9        0.48       -2.30      4.25 o 
  -3  18   9        0.32        2.78      2.95 o 
  -2  18   9        0.56        0.92      3.01 o 
  -3  19   9       26.71       30.28      4.10 o 
  -3  20   9        1.57        1.86      3.09 o 
                                                 
